# Supplementary material for: Redetermination of (2,2′-bipyridine-κ2 N,N′)dichlorido­palladium(II) dichloro­methane solvate
Source: Acta Crystallogr Sect E Struct Rep Online. 2009 May 7;65(Pt 6):m615–6. doi: 10.1107/S1600536809016262 (PMC2969654; doi:10.1107/S1600536809016262)
Supplement: Supplementary file 2 [file e-65-0m615-Isup2.hkl]

# 
# h,k,l, Fc-squared, Fo-squared, sigma(Fo-squared) and status flag 
# 
data_I
_shelx_title ' [Pd(bipy)Cl2]CH2Cl2' 
_shelx_refln_list_code          4 
_shelx_F_calc_maximum      199.10 
_exptl_crystal_F_000       408.00 
_reflns_d_resolution_high  0.7999 
 
loop_ 
 _symmetry_equiv_pos_as_xyz 
 'x, y, z' 
 '-x, -y, -z' 
 
_cell_length_a     8.7913 
_cell_length_b     9.1115 
_cell_length_c    10.1846 
_cell_angle_alpha  72.481 
_cell_angle_beta   66.983 
_cell_angle_gamma  81.429 
 
_shelx_F_squared_multiplier     1.000 
 
loop_ 
 _refln_index_h 
 _refln_index_k 
 _refln_index_l 
 _refln_F_squared_calc 
 _refln_F_squared_meas 
 _refln_F_squared_sigma 
 _refln_observed_status 
   1   0   0     2299.68     2337.84     22.91 o 
   2   0   0     3111.41     3048.36     33.43 o 
   3   0   0     4624.75     4570.54     50.33 o 
   4   0   0      363.83      369.61     12.84 o 
   5   0   0      146.27      162.08     10.92 o 
   6   0   0     2533.73     2579.26     43.09 o 
   7   0   0       15.07       25.85      7.60 o 
   8   0   0      150.32      182.21     30.03 o 
   9   0   0       21.81       20.72     15.07 o 
  10   0   0       35.57       20.98     17.04 o 
 -10   1   0       19.13       32.46     17.78 o 
  -9   1   0       46.85       63.66     20.21 o 
  -8   1   0       37.80       58.45     17.46 o 
  -7   1   0      337.16      329.11     38.12 o 
  -6   1   0      592.82      629.22     25.66 o 
  -5   1   0      222.70      229.60     17.46 o 
  -4   1   0      328.59      335.01     11.76 o 
  -3   1   0      690.75      680.43     14.11 o 
  -2   1   0      429.06      396.19      9.60 o 
  -1   1   0    10271.37    10481.52    155.92 o 
   0   1   0      909.19      864.01     13.61 o 
   1   1   0     1606.58     1892.54     22.50 o 
   2   1   0       16.52       10.35      2.25 o 
   3   1   0      131.36      130.83      7.41 o 
   4   1   0     3649.31     3698.82     46.88 o 
   5   1   0     3272.33     3365.59     47.57 o 
   6   1   0       66.32       86.49     13.11 o 
   7   1   0     1163.30     1140.20     38.15 o 
   8   1   0      148.76      144.75     17.66 o 
   9   1   0       13.84       30.49     16.78 o 
  10   1   0      195.92      238.23     37.99 o 
  -9   2   0      106.82      110.44     26.67 o 
  -8   2   0      343.54      413.07     47.78 o 
  -7   2   0      287.72      285.49     25.67 o 
  -6   2   0      101.23      104.23     13.75 o 
  -5   2   0      369.33      361.96     30.91 o 
  -4   2   0      500.91      498.38     14.07 o 
  -3   2   0      897.37      834.47     16.91 o 
  -2   2   0     3777.79     3769.92     76.52 o 
  -1   2   0        0.43       -1.80      1.80 o 
   0   2   0     6769.59     7078.33     77.18 o 
   1   2   0     1130.92     1287.39     24.33 o 
   2   2   0      710.66      719.01     19.41 o 
   3   2   0     1862.88     1740.87     52.47 o 
   4   2   0     1262.34     1289.37     33.01 o 
   5   2   0      530.54      539.91     25.24 o 
   6   2   0     2344.57     2452.80     58.18 o 
   7   2   0       59.04       59.74     11.47 o 
   8   2   0       83.93       89.94     15.38 o 
   9   2   0      229.42      299.18     43.22 o 
  10   2   0       15.97        1.39     13.48 o 
  -9   3   0      179.43      204.52     36.37 o 
  -8   3   0        0.08        8.41     14.00 o 
  -7   3   0      216.61      229.51     24.39 o 
  -6   3   0     1673.19     1738.89     57.05 o 
  -5   3   0      354.10      351.05     22.53 o 
  -4   3   0     2362.01     2476.85     74.13 o 
  -3   3   0     5755.43     5868.97    119.52 o 
  -2   3   0      709.46      703.87     29.84 o 
  -1   3   0     2712.75     2674.77     43.42 o 
   0   3   0     2420.27     2443.15     36.55 o 
   1   3   0       52.45       42.26      5.94 o 
   2   3   0       96.17       70.80     11.12 o 
   3   3   0     1903.44     1779.44     52.24 o 
   4   3   0     1086.28      988.53     29.94 o 
   5   3   0      685.43      659.82     27.72 o 
   6   3   0        2.53        0.66     10.57 o 
   7   3   0      174.65      182.03     30.42 o 
   8   3   0       57.95       91.38     24.59 o 
   9   3   0       17.54       10.43      9.68 o 
  -9   4   0        1.87       13.77     15.62 o 
  -8   4   0       88.64      114.90     26.64 o 
  -7   4   0      271.95      239.66     59.78 o 
  -6   4   0      137.97      121.58     17.10 o 
  -5   4   0     1184.42     1112.03     53.63 o 
  -4   4   0       27.74       54.31     14.16 o 
  -3   4   0      527.86      585.06     32.94 o 
  -2   4   0     4122.27     4168.42     52.43 o 
  -1   4   0      864.15      922.38     21.31 o 
   0   4   0     3654.71     3854.95     73.65 o 
   1   4   0     7691.33     7679.57    131.26 o 
   2   4   0      357.78      314.56     22.76 o 
   4   4   0     2777.65     2866.51     80.76 o 
   5   4   0       27.31       25.57     10.77 o 
   6   4   0      556.87      587.44     31.24 o 
   7   4   0      135.88      129.22     17.70 o 
   8   4   0        8.98        5.88      7.85 o 
   9   4   0      140.70      131.83     18.98 o 
  -8   5   0      105.05      127.52     19.54 o 
  -7   5   0        0.12        1.06      8.49 o 
  -6   5   0      591.76      671.02     36.15 o 
  -5   5   0        4.17       14.22     11.35 o 
  -4   5   0        0.21       -6.50      6.50 o 
  -3   5   0     1220.17     1232.39     51.86 o 
  -2   5   0        1.79        4.49      7.66 o 
  -1   5   0      610.85      582.70     18.59 o 
   0   5   0     2995.68     3185.44     70.32 o 
   1   5   0      774.64      786.22     33.62 o 
   2   5   0     1294.88     1338.47     48.72 o 
   3   5   0     1837.06     1961.87     65.21 o 
   4   5   0     1418.03     1636.83     62.46 o 
   5   5   0     2039.32     2210.84     77.72 o 
   6   5   0      478.68      451.64     40.44 o 
   7   5   0       55.12       60.62     17.17 o 
   8   5   0      327.07      316.83     38.92 o 
   9   5   0       97.03       60.75     18.04 o 
  -8   6   0       83.64       82.33     19.61 o 
  -7   6   0      125.92      145.89     20.89 o 
  -6   6   0        8.94       20.27     12.90 o 
  -5   6   0        2.72       16.33     11.83 o 
  -4   6   0       38.27       59.52     15.65 o 
  -3   6   0      620.45      623.41     41.77 o 
  -2   6   0     1028.11      983.97     47.72 o 
  -1   6   0      738.52      794.28     24.17 o 
   0   6   0      123.28      107.72     11.91 o 
   1   6   0      384.25      411.00     28.87 o 
   2   6   0       37.40       27.03     11.35 o 
   3   6   0        0.38       -5.37      5.37 o 
   4   6   0     1982.99     2181.26     77.20 o 
   5   6   0      225.53      201.86     28.16 o 
   6   6   0       34.65       23.57     12.41 o 
   7   6   0      248.98      198.37     30.71 o 
   8   6   0        0.76        9.93     10.80 o 
  -7   7   0       12.23       24.02     10.91 o 
  -6   7   0      224.58      182.56     30.81 o 
  -5   7   0      107.71      131.58     24.51 o 
  -4   7   0       79.03       63.24     17.59 o 
  -3   7   0     1922.26     2002.70     77.36 o 
  -2   7   0      964.20      990.28     51.95 o 
  -1   7   0      252.37      243.41     29.32 o 
   0   7   0      764.05      819.93     28.55 o 
   1   7   0      115.42      132.29     19.75 o 
   2   7   0        5.22        1.42      6.40 o 
   3   7   0      973.55     1012.00     50.66 o 
   4   7   0        9.15        8.92      7.60 o 
   5   7   0       19.77       13.87     11.41 o 
   6   7   0       11.30       20.56     12.93 o 
   7   7   0       11.15       -2.36      9.67 o 
  -6   8   0       31.44       13.22     16.16 o 
  -5   8   0       79.29       85.03     23.47 o 
  -4   8   0      387.98      425.49     45.71 o 
  -3   8   0      214.55      143.35     25.99 o 
  -2   8   0      960.11      840.95     55.67 o 
  -1   8   0      175.53      214.38     31.65 o 
   0   8   0        5.37       22.34     10.51 o 
   1   8   0      496.67      468.29     34.01 o 
   2   8   0     1291.09     1200.90     54.70 o 
   3   8   0      102.00       78.59     17.43 o 
   4   8   0     1142.45     1207.73     62.17 o 
   5   8   0      169.08      195.37     29.94 o 
   6   8   0        0.25        6.21      9.96 o 
   7   8   0      128.15      103.94     21.47 o 
  -5   9   0      117.51      116.00     26.48 o 
  -4   9   0        8.23        2.49     14.35 o 
  -3   9   0       98.20      123.34     26.48 o 
  -2   9   0      138.89      106.17     23.57 o 
  -1   9   0       75.15       66.53     17.23 o 
   0   9   0      146.89      153.18     26.12 o 
   1   9   0      435.06      417.95     41.32 o 
   2   9   0       55.66       44.00     13.51 o 
   3   9   0      708.11      742.22     50.24 o 
   4   9   0       29.45       20.40      9.89 o 
   5   9   0      148.24      155.54     27.71 o 
  -3  10   0      150.41      118.52     25.22 o 
  -2  10   0        0.01        1.03     10.70 o 
  -1  10   0        5.45       -0.81      9.41 o 
   0  10   0      130.21      121.40     24.57 o 
   1  10   0        2.10        3.14      9.80 o 
   2  10   0      154.27      129.96     24.31 o 
   3  10   0       10.54        0.78      8.60 o 
   4  10   0      111.30       65.95     17.13 o 
  -3 -10   1       68.29       56.90     17.07 o 
  -1 -10   1       30.47       17.59      9.86 o 
   0 -10   1       42.03       34.46     14.71 o 
   1 -10   1       58.15       38.21     16.04 o 
   2 -10   1      177.82      234.13     37.47 o 
   3 -10   1       39.23       52.21     19.40 o 
  -5  -9   1      210.02      176.49     28.93 o 
  -4  -9   1      263.36      279.87     36.95 o 
  -3  -9   1       53.22       66.53     17.55 o 
  -2  -9   1      296.59      295.07     33.46 o 
   0  -9   1        7.65       24.60     11.32 o 
   1  -9   1      188.74      161.19     27.16 o 
   2  -9   1        0.02        5.63     10.64 o 
   3  -9   1      247.83      222.36     35.08 o 
   4  -9   1       10.18       39.51     16.75 o 
   5  -9   1       20.60        5.82     12.87 o 
  -6  -8   1      245.02      276.00     37.28 o 
  -5  -8   1       72.30       90.39     20.17 o 
  -4  -8   1      214.64      199.08     29.68 o 
  -3  -8   1      926.47      916.12     55.67 o 
  -2  -8   1       46.47       39.64     14.03 o 
  -1  -8   1       70.45      108.76     19.27 o 
   0  -8   1     1061.38     1063.89     55.74 o 
   1  -8   1       38.16       50.50     15.36 o 
   2  -8   1      212.05      219.97     30.91 o 
   3  -8   1      305.54      327.66     38.96 o 
   4  -8   1        5.46       23.12     13.80 o 
   5  -8   1        0.93        3.27     11.93 o 
   6  -8   1      113.46      104.62     24.38 o 
  -7  -7   1       11.32       14.90     10.89 o 
  -6  -7   1       26.21       15.81     10.54 o 
  -5  -7   1      144.60      133.49     24.89 o 
  -4  -7   1      339.36      283.04     33.98 o 
  -3  -7   1        2.17        9.86      8.08 o 
  -2  -7   1     1375.55     1512.66     60.39 o 
  -1  -7   1      102.69      117.00     17.88 o 
   0  -7   1      127.66      118.77     13.88 o 
   1  -7   1     1279.90     1330.74     59.65 o 
   2  -7   1      102.07      157.06     25.54 o 
   3  -7   1      212.95      218.00     29.29 o 
   4  -7   1      888.07      893.19     52.44 o 
   5  -7   1      192.33      203.32     31.00 o 
   6  -7   1       82.32       40.64     17.39 o 
   7  -7   1      198.18      217.98     25.30 o 
  -8  -6   1       73.33       87.10     24.60 o 
  -7  -6   1        4.80       -0.78      9.80 o 
  -6  -6   1      167.23      167.98     28.81 o 
  -5  -6   1      326.88      334.87     37.31 o 
  -4  -6   1       39.85       29.48     11.48 o 
  -3  -6   1      910.26      960.31     47.62 o 
  -2  -6   1        0.41       11.86      6.69 o 
  -1  -6   1      202.28      207.78     17.20 o 
   0  -6   1      734.43      739.79     33.98 o 
   1  -6   1       15.90       20.59      8.34 o 
   2  -6   1     1059.88     1130.52     51.40 o 
   3  -6   1     1154.70     1092.80     51.44 o 
   4  -6   1       54.26       49.50     14.90 o 
   5  -6   1      100.31       77.49     19.43 o 
   6  -6   1      381.25      386.85     30.19 o 
   7  -6   1       15.56       21.80      9.70 o 
   8  -6   1      110.13      103.37     19.00 o 
  -8  -5   1       13.47       22.92     14.13 o 
  -7  -5   1      137.65      188.42     29.78 o 
  -6  -5   1      852.27      778.49     53.41 o 
  -5  -5   1      169.32      147.45     23.57 o 
  -3  -5   1      644.01      686.34     29.17 o 
  -2  -5   1      422.41      393.52     22.29 o 
  -1  -5   1       22.37       22.75      6.23 o 
   0  -5   1     2152.56     2180.20     43.61 o 
   1  -5   1     1019.23     1029.22     22.16 o 
   2  -5   1      797.54      804.84     17.46 o 
   3  -5   1        4.98        1.97      7.50 o 
   4  -5   1     1066.03     1043.62     48.72 o 
   5  -5   1       22.80       13.22      9.44 o 
   6  -5   1      123.77      128.17     16.99 o 
   7  -5   1      316.34      375.31     59.68 o 
   8  -5   1       22.92       19.34     25.39 o 
  -9  -4   1       18.44        8.15      8.17 o 
  -8  -4   1      153.53      147.38     20.07 o 
  -7  -4   1       32.39       36.12     11.02 o 
  -6  -4   1      438.20      441.69     31.47 o 
  -5  -4   1     2305.45     2379.99     78.20 o 
  -4  -4   1       52.45       29.19      8.89 o 
  -3  -4   1     1711.45     1705.64     52.26 o 
  -2  -4   1      975.04      981.66     75.17 o 
  -1  -4   1       46.56       18.46     10.25 o 
   0  -4   1     5147.57     5718.53     77.73 o 
   1  -4   1     6764.40     7210.03     73.19 o 
   2  -4   1      669.18      683.50     16.38 o 
   3  -4   1     1300.32     1258.74     46.52 o 
   4  -4   1      663.08      693.17     37.05 o 
   5  -4   1        1.29       11.90      8.05 o 
   6  -4   1      293.09      305.06     24.54 o 
   7  -4   1      104.62      102.67     16.50 o 
   8  -4   1       58.55       66.81     14.61 o 
   9  -4   1       28.88       81.11     25.51 o 
  -9  -3   1       62.29       93.58     16.90 o 
  -8  -3   1        7.59       10.78     11.17 o 
  -7  -3   1       79.24       67.03     20.76 o 
  -6  -3   1      510.56      445.00     28.32 o 
  -5  -3   1      164.14      136.61     15.43 o 
  -4  -3   1      894.27      930.70     25.75 o 
  -3  -3   1      231.87      180.51     11.99 o 
  -2  -3   1      121.66      106.58     11.09 o 
   0  -3   1    13297.52    14132.21    206.42 o 
   1  -3   1     7595.06     7837.50     89.23 o 
   2  -3   1     4411.02     4399.87     54.41 o 
   3  -3   1      916.01      964.74     17.07 o 
   4  -3   1      461.67      399.78     27.71 o 
   5  -3   1      809.05      870.07     45.23 o 
   6  -3   1      595.11      570.84     30.04 o 
   7  -3   1      763.25      861.62     39.40 o 
   8  -3   1      227.02      228.76     24.67 o 
   9  -3   1        2.93       -7.95     14.19 o 
  -9  -2   1        4.31        1.97     14.61 o 
  -8  -2   1      274.54      351.85     29.40 o 
  -7  -2   1      168.35      155.14     18.77 o 
  -6  -2   1       18.40       23.76      7.70 o 
  -5  -2   1     2264.17     2261.04     73.68 o 
  -4  -2   1        2.76        2.00      3.32 o 
  -3  -2   1      230.11      218.16     12.10 o 
  -2  -2   1     2947.07     2957.33     40.19 o 
  -1  -2   1      692.82      685.35     24.76 o 
   0  -2   1     5051.17     5138.00     84.51 o 
   1  -2   1     3481.18     3561.67     44.18 o 
   2  -2   1     3803.56     3748.19     64.56 o 
   3  -2   1       12.99       11.03      2.73 o 
   4  -2   1     1051.27     1021.36     18.61 o 
   5  -2   1        1.45        4.65     17.02 o 
   6  -2   1     1386.38     1521.10     44.48 o 
   7  -2   1      675.28      691.84     34.72 o 
   8  -2   1      149.76      187.53     21.39 o 
   9  -2   1      101.22       83.64     24.09 o 
  10  -2   1       63.76       88.58     23.67 o 
  -9  -1   1      240.90      219.52     36.24 o 
  -8  -1   1      104.98      112.76     25.38 o 
  -7  -1   1       99.29      113.31     34.22 o 
  -6  -1   1     1759.01     1925.83     49.49 o 
  -5  -1   1     1471.39     1401.38     38.17 o 
  -4  -1   1      300.27      275.46      9.84 o 
  -3  -1   1     3210.32     3207.18     34.67 o 
  -2  -1   1     2261.17     2314.06     38.36 o 
  -1  -1   1     3819.61     3797.30     50.24 o 
   0  -1   1     2981.77     3163.39     53.89 o 
   1  -1   1      473.60      448.13      9.45 o 
   2  -1   1       22.28       15.00      2.53 o 
   3  -1   1     1153.35     1114.54     18.59 o 
   4  -1   1       21.07       21.06      4.89 o 
   5  -1   1     3261.12     3529.53     48.01 o 
   6  -1   1      118.25      135.90     10.84 o 
   7  -1   1      921.64     1037.08     38.24 o 
   8  -1   1      209.38      191.13     30.94 o 
   9  -1   1       71.45       58.58     20.85 o 
  10  -1   1       40.34       54.25     18.94 o 
  -9   0   1       22.08       10.77     13.16 o 
  -8   0   1      127.80      108.53     24.83 o 
  -7   0   1      329.80      326.30     39.57 o 
  -6   0   1      110.97      102.11     13.93 o 
  -5   0   1     2378.23     2324.42     37.74 o 
  -4   0   1      878.62      857.70     18.58 o 
  -3   0   1      267.64      264.88     12.46 o 
  -2   0   1    16816.18    15292.62    137.13 o 
  -1   0   1     4021.79     4159.16     50.28 o 
   0   0   1      357.19      374.97      8.47 o 
   1   0   1    11102.21     8932.01    444.03 o 
   2   0   1      351.52      356.17      9.02 o 
   3   0   1     1481.37     1582.57     24.60 o 
   4   0   1     7569.45     7927.31     81.56 o 
   5   0   1      472.13      471.66     15.98 o 
   6   0   1      452.15      462.15     18.46 o 
   7   0   1      329.49      397.95     23.71 o 
   8   0   1        2.26       -2.33     10.12 o 
   9   0   1        2.28       -8.47     11.19 o 
  10   0   1       44.89       50.37     20.59 o 
  -9   1   1       22.30       27.61     16.39 o 
  -8   1   1      235.27      261.90     38.25 o 
  -7   1   1        7.35       22.82     13.58 o 
  -6   1   1      824.48      853.85     55.80 o 
  -5   1   1      773.70      827.63     21.49 o 
  -4   1   1     1569.99     1548.12     23.19 o 
  -3   1   1      375.70      351.51      9.19 o 
  -2   1   1      361.87      360.45     16.54 o 
  -1   1   1     2481.57     2656.26     33.60 o 
   0   1   1     8337.05     8143.11    110.68 o 
   2   1   1     8491.72     8152.52     72.83 o 
   3   1   1     4292.61     4269.29     47.36 o 
   4   1   1      191.18      148.48      9.38 o 
   5   1   1     4489.74     4522.05     57.97 o 
   6   1   1      669.89      686.03     21.36 o 
   7   1   1       59.49       75.62     10.42 o 
   8   1   1      356.93      407.73     41.74 o 
   9   1   1      248.43      228.96     35.34 o 
  10   1   1       20.28       31.39     16.58 o 
  -9   2   1      111.73      136.24     30.13 o 
  -8   2   1        9.96        1.88     11.70 o 
  -7   2   1      453.21      434.86     47.43 o 
  -6   2   1      492.71      538.12     28.38 o 
  -5   2   1       57.36       46.44     16.07 o 
  -4   2   1      156.83      163.42     10.29 o 
  -3   2   1      851.41      873.17     15.01 o 
  -2   2   1      502.85      457.76     10.59 o 
  -1   2   1     4726.92     4699.41     53.58 o 
   0   2   1      137.96      137.62      7.71 o 
   1   2   1     8153.35     7949.16    120.14 o 
   2   2   1      200.17      179.59     13.71 o 
   3   2   1      125.58      122.49      9.80 o 
   4   2   1     9547.58     9498.54     93.41 o 
   5   2   1     1249.25     1223.00     26.17 o 
   6   2   1      114.00       94.74      9.74 o 
   7   2   1      943.97      961.60     35.15 o 
   8   2   1      295.14      269.32     23.81 o 
   9   2   1        7.05       12.69     15.76 o 
  10   2   1      235.70      311.85     44.55 o 
  -9   3   1       15.44       37.53     16.26 o 
  -8   3   1      522.41      604.85     60.71 o 
  -7   3   1       14.39       17.52     14.97 o 
  -6   3   1      343.33      346.20     24.85 o 
  -5   3   1      774.79      800.60     49.82 o 
  -4   3   1        2.48       12.29      8.18 o 
  -3   3   1       38.66       48.49     11.77 o 
  -2   3   1     8428.10     8261.30    149.17 o 
  -1   3   1       39.84       33.41      4.12 o 
   0   3   1     3447.81     3428.33     46.55 o 
   1   3   1      979.74      886.60     27.90 o 
   2   3   1       82.36       84.57     12.35 o 
   3   3   1       45.74       41.96      9.89 o 
   4   3   1     2207.73     2222.22     62.49 o 
   5   3   1      243.70      223.88     28.48 o 
   6   3   1      188.19      183.36     17.35 o 
   7   3   1      115.76      124.14     15.71 o 
   8   3   1      253.09      267.61     24.42 o 
   9   3   1      111.04      118.57     18.12 o 
  10   3   1        0.13       33.17     17.04 o 
  -9   4   1       67.36        9.31     19.53 o 
  -8   4   1        4.71        0.00     13.84 o 
  -7   4   1      329.82      329.89     27.96 o 
  -6   4   1       59.51       61.97     12.35 o 
  -5   4   1       23.47        8.73     10.15 o 
  -4   4   1     1511.65     1461.45     60.04 o 
  -3   4   1     2844.64     2765.61     78.92 o 
  -2   4   1      228.00      234.65     22.50 o 
  -1   4   1    18003.28    17900.54    184.46 o 
   0   4   1      846.10      878.55     23.31 o 
   1   4   1       89.51       66.63     10.47 o 
   2   4   1     2738.64     2683.85     65.66 o 
   3   4   1     2584.39     2566.88     68.34 o 
   4   4   1      762.83      752.24     37.24 o 
   5   4   1     2050.87     2068.43     67.73 o 
   6   4   1       15.24        9.76      8.28 o 
   7   4   1      147.15      136.58     16.80 o 
   8   4   1      118.11      137.66     18.18 o 
   9   4   1        1.09      -10.36     10.88 o 
  -8   5   1       95.00       72.39     23.54 o 
  -7   5   1       75.18       79.60     15.03 o 
  -6   5   1        2.24       -8.34      9.34 o 
  -5   5   1      505.69      561.33     45.88 o 
  -4   5   1      174.10      145.45     23.18 o 
  -3   5   1      222.52      155.37     22.95 o 
  -2   5   1     3626.03     3637.47     94.18 o 
  -1   5   1      261.73      206.64     18.49 o 
   0   5   1      172.14      141.43     17.55 o 
   1   5   1     1049.21     1006.06     36.14 o 
   2   5   1      148.62      122.92     16.52 o 
   3   5   1     2212.01     2169.62     66.50 o 
   4   5   1     3833.35     4047.08    102.10 o 
   5   5   1      170.54      147.58     22.11 o 
   6   5   1      387.25      354.39     35.50 o 
   7   5   1      301.10      288.93     34.66 o 
   8   5   1        1.14       -9.12      9.12 o 
   9   5   1      247.00      191.42     30.75 o 
  -8   6   1       71.26       45.55     18.98 o 
  -7   6   1        0.47        1.88      9.02 o 
  -6   6   1       23.94       37.73     17.85 o 
  -5   6   1      252.21      178.23     28.55 o 
  -4   6   1      182.93      173.03     26.93 o 
  -3   6   1      738.26      779.23     45.68 o 
  -2   6   1       32.08       24.05     10.12 o 
  -1   6   1      925.27      985.88     47.46 o 
   0   6   1       45.01       45.82      8.14 o 
   1   6   1      240.66      202.41     20.40 o 
   2   6   1     2330.96     2319.63     67.89 o 
   3   6   1     1080.15     1105.73     48.36 o 
   4   6   1      645.75      581.35     40.06 o 
   5   6   1     1794.43     1733.27     68.44 o 
   6   6   1        0.24        2.81      9.18 o 
   7   6   1       55.00       44.00     13.87 o 
   8   6   1      463.93      403.53     44.19 o 
   9   6   1       43.90       36.08     16.58 o 
  -7   7   1      170.56      184.37     29.89 o 
  -6   7   1        6.64        5.17     13.29 o 
  -5   7   1      466.28      515.46     48.36 o 
  -4   7   1      708.89      569.55     46.78 o 
  -3   7   1       57.00       50.98     16.07 o 
  -2   7   1      457.36      508.70     40.90 o 
  -1   7   1      673.45      700.83     46.55 o 
   0   7   1      220.11      201.50     23.23 o 
   1   7   1      708.09      707.72     35.47 o 
   2   7   1      636.80      604.04     36.92 o 
   3   7   1      152.80      145.32     22.31 o 
   4   7   1      299.91      308.45     32.78 o 
   5   7   1        0.03       -0.71      7.21 o 
   6   7   1        0.18       -7.18      7.18 o 
   7   7   1      194.75      208.01     32.20 o 
   8   7   1        6.82       -4.40      9.57 o 
  -6   8   1       66.55       65.92     22.02 o 
  -5   8   1      119.43       91.36     23.57 o 
  -4   8   1       54.08       55.74     16.62 o 
  -3   8   1      329.02      310.88     38.70 o 
  -2   8   1      198.02      206.62     30.65 o 
  -1   8   1      265.51      292.84     36.50 o 
   0   8   1      620.13      713.90     49.46 o 
   1   8   1      589.84      588.76     28.25 o 
   2   8   1      759.10      737.53     44.03 o 
   3   8   1      921.56      945.79     49.27 o 
   4   8   1       24.91       23.86     10.80 o 
   5   8   1      165.01      181.98     28.55 o 
   6   8   1      114.93      103.74     23.24 o 
   7   8   1       66.65       89.52     19.01 o 
  -5   9   1        1.91        5.04     11.70 o 
  -4   9   1      197.52      201.51     34.75 o 
  -3   9   1        6.30        9.83     12.54 o 
  -2   9   1      200.07      240.50     35.24 o 
  -1   9   1      368.03      337.71     41.09 o 
   0   9   1      109.38      100.06     21.98 o 
   1   9   1      612.73      526.16     46.10 o 
   2   9   1      641.32      671.54     44.65 o 
   3   9   1       79.28       69.28     16.36 o 
   4   9   1      460.49      440.16     43.13 o 
   5   9   1      258.09      233.97     33.91 o 
   6   9   1        0.78       -4.69      9.76 o 
  -3  10   1       29.29       47.23     17.59 o 
  -2  10   1       77.85       62.69     20.24 o 
  -1  10   1        5.19        1.68     11.54 o 
   0  10   1       45.91       52.73     16.91 o 
   1  10   1      175.48      130.09     24.18 o 
   2  10   1       14.21       23.60     10.28 o 
   3  10   1      259.84      245.74     32.23 o 
   4  10   1       34.59       48.82     14.10 o 
   5  10   1       32.93       19.75     12.41 o 
   0  11   1       91.23       94.92     23.63 o 
   1  11   1        3.80       -2.10      8.57 o 
   2  11   1      226.80      172.74     28.03 o 
  -1 -10   2       61.35       52.96     13.64 o 
   0 -10   2       78.96       98.44     24.93 o 
   1 -10   2       83.60       87.61     22.31 o 
   2 -10   2      102.30      129.58     28.06 o 
  -4  -9   2      140.22      149.68     26.45 o 
  -3  -9   2      114.33      117.03     24.18 o 
  -2  -9   2       48.56       38.34     12.96 o 
   0  -9   2        2.18       -6.69      9.08 o 
   1  -9   2       36.80       50.08     16.13 o 
   2  -9   2      166.77      159.71     29.26 o 
   3  -9   2        0.18       -6.89     10.51 o 
   4  -9   2       64.09       28.42     17.94 o 
  -5  -8   2      358.77      379.00     45.03 o 
  -4  -8   2      181.56      197.14     31.97 o 
  -3  -8   2      181.07      148.81     25.02 o 
  -2  -8   2      618.08      682.73     46.81 o 
  -1  -8   2      181.79      115.00     20.46 o 
   0  -8   2       14.47        0.39      9.05 o 
   1  -8   2      779.97      858.44     54.96 o 
   2  -8   2       22.95       17.23     11.51 o 
   3  -8   2      106.85       93.69     20.24 o 
   4  -8   2      210.39      220.26     32.46 o 
   5  -8   2       17.47      -13.32     13.32 o 
   6  -8   2       20.10       35.50     13.87 o 
  -6  -7   2       97.63      110.31     23.86 o 
  -5  -7   2      147.18      168.14     27.96 o 
  -4  -7   2      662.62      595.28     47.36 o 
  -3  -7   2      372.49      359.89     36.11 o 
  -2  -7   2        9.99        5.72      5.74 o 
  -1  -7   2      279.12      279.98     22.00 o 
   0  -7   2      710.07      718.57     28.05 o 
   1  -7   2       68.47      119.46     22.11 o 
   2  -7   2     2198.76     2406.37     85.54 o 
   3  -7   2      616.82      591.24     44.29 o 
   4  -7   2        0.24       -8.28      8.28 o 
   5  -7   2      225.91      251.55     31.97 o 
   6  -7   2       41.55       70.96     15.86 o 
   7  -7   2        0.02       -9.96      9.96 o 
  -7  -6   2       22.84       42.64     17.30 o 
  -6  -6   2        6.69       -9.31      9.31 o 
  -5  -6   2      268.41      249.55     33.27 o 
  -4  -6   2       88.66      110.05     20.59 o 
  -3  -6   2      111.26       91.33     13.97 o 
  -2  -6   2       73.83       66.46     11.26 o 
  -1  -6   2      453.26      516.75     26.54 o 
   0  -6   2      171.74      165.05     15.30 o 
   1  -6   2     2467.35     2558.48     42.94 o 
   2  -6   2      151.64      143.38     21.53 o 
   3  -6   2      111.60      108.21     19.07 o 
   4  -6   2      133.84      128.32     21.08 o 
   5  -6   2      205.89      159.25     24.99 o 
   6  -6   2       43.35       46.82     11.68 o 
   7  -6   2      455.07      543.10     55.15 o 
   8  -6   2        4.92       49.33     16.36 o 
  -8  -5   2      121.37      128.35     25.35 o 
  -7  -5   2        7.36      -10.15     10.15 o 
  -6  -5   2      582.64      622.82     50.14 o 
  -5  -5   2     1231.56     1213.93     60.16 o 
  -4  -5   2      122.39      112.82     15.04 o 
  -3  -5   2      110.87      110.29     28.30 o 
  -2  -5   2     1026.50     1113.58     36.71 o 
  -1  -5   2      117.90      106.95     12.73 o 
   0  -5   2      991.05      987.14     44.52 o 
   1  -5   2       78.20       85.85     10.32 o 
   2  -5   2     2103.35     2115.32     41.03 o 
   3  -5   2      120.80      116.39     18.49 o 
   4  -5   2       21.68       39.51     13.90 o 
   5  -5   2      460.43      501.65     28.90 o 
   6  -5   2      183.15      189.06     20.31 o 
   7  -5   2       17.70        5.04      7.67 o 
   8  -5   2      338.23      296.10     42.03 o 
   9  -5   2       16.38        2.75     16.13 o 
  -8  -4   2       15.92       17.24     19.54 o 
  -7  -4   2      405.87      386.80     36.34 o 
  -6  -4   2      351.61      289.44     42.66 o 
  -5  -4   2       73.77       69.44     12.51 o 
  -4  -4   2     1729.05     1664.13     48.02 o 
  -3  -4   2      353.88      349.16     23.03 o 
  -2  -4   2      544.43      541.47     25.27 o 
  -1  -4   2     5936.19     6411.84    124.95 o 
   0  -4   2        1.22       12.45      5.11 o 
   1  -4   2      871.12      893.39     31.52 o 
   2  -4   2     1434.40     1499.14     30.67 o 
   3  -4   2      113.67      103.23      8.31 o 
   4  -4   2      123.03      120.01     18.01 o 
   5  -4   2     1605.18     1589.87     44.58 o 
   6  -4   2      350.62      374.26     26.06 o 
   7  -4   2      312.79      368.07     28.55 o 
   8  -4   2        6.67       27.50     15.23 o 
   9  -4   2       11.58       17.46     15.55 o 
  -8  -3   2       58.34       59.95     13.96 o 
  -7  -3   2       53.38       39.47     11.64 o 
  -6  -3   2      161.79      113.83     16.00 o 
  -5  -3   2      931.54     1012.29     30.76 o 
  -4  -3   2        1.78        3.93      4.19 o 
  -3  -3   2     1153.31     1178.43     28.49 o 
  -2  -3   2     3081.12     3176.94     78.17 o 
  -1  -3   2       55.15       37.60      8.92 o 
   0  -3   2     4334.87     4391.84     85.87 o 
   1  -3   2     4324.44     4591.12     83.70 o 
   2  -3   2      711.61      736.50     18.84 o 
   3  -3   2     2047.92     2147.31     34.61 o 
   4  -3   2     3998.36     4233.13     50.15 o 
   5  -3   2      787.58      809.52     29.91 o 
   6  -3   2     1064.83     1077.98     37.75 o 
   7  -3   2       56.02       53.40     17.25 o 
   8  -3   2       73.10       96.53     16.95 o 
   9  -3   2       38.11       47.65     20.24 o 
  -9  -2   2       44.81       29.68     15.13 o 
  -8  -2   2       63.75       58.95     22.68 o 
  -7  -2   2      203.49      192.68     22.61 o 
  -6  -2   2      290.12      272.07     23.03 o 
  -5  -2   2        0.00        1.14      5.20 o 
  -4  -2   2     1026.63      991.63     27.15 o 
  -3  -2   2      134.41      131.05     12.87 o 
  -2  -2   2       23.65       20.72      5.22 o 
  -1  -2   2     3532.84     3415.66     71.90 o 
   0  -2   2       94.00       80.76     10.57 o 
   1  -2   2     1207.15     1187.26     32.04 o 
   2  -2   2     7685.92     7583.10     84.32 o 
   3  -2   2      738.61      785.34     17.64 o 
   4  -2   2      328.71      286.39     10.54 o 
   5  -2   2     3598.39     3626.43     47.11 o 
   6  -2   2       48.22       45.24     10.55 o 
   7  -2   2      215.46      238.60     35.03 o 
   8  -2   2      714.26      736.91     38.68 o 
   9  -2   2       19.66       20.54     10.16 o 
  -9  -1   2        0.46        2.33     12.80 o 
  -8  -1   2      138.28      125.99     29.61 o 
  -7  -1   2      619.75      667.29     64.08 o 
  -6  -1   2      123.31      111.41     12.13 o 
  -5  -1   2     1427.63     1490.16     36.60 o 
  -4  -1   2      573.64      545.36     19.05 o 
  -3  -1   2       24.54       27.73      6.14 o 
  -2  -1   2       58.47       43.62      7.00 o 
  -1  -1   2     4515.22     4533.22     45.45 o 
   0  -1   2     1582.53     1680.19     21.79 o 
   1  -1   2     1743.90     1727.20     28.10 o 
   2  -1   2       25.01       23.22      4.71 o 
   3  -1   2     1310.26     1201.74     19.87 o 
   4  -1   2       81.23       59.08      5.97 o 
   5  -1   2      690.49      693.21     18.33 o 
   6  -1   2      951.99     1004.28     24.62 o 
   7  -1   2      381.91      427.42     27.57 o 
   8  -1   2        0.84       -5.47      7.01 o 
   9  -1   2      196.18      181.66     30.81 o 
  -9   0   2       97.32       93.98     24.57 o 
  -8   0   2      137.13      169.76     31.78 o 
  -7   0   2      368.70      339.04     41.67 o 
  -6   0   2      917.52      937.16     33.49 o 
  -5   0   2      162.68      135.72     11.54 o 
  -4   0   2     1108.79     1119.86     19.84 o 
  -3   0   2     1582.17     1542.14     25.46 o 
  -2   0   2      595.00      560.29     18.04 o 
  -1   0   2    35343.23    27337.22    395.19 o 
   0   0   2    10367.48    10394.42     87.72 o 
   1   0   2      391.24      375.69     11.05 o 
   2   0   2     2649.17     2605.67     29.66 o 
   3   0   2     1002.48      975.02     18.43 o 
   4   0   2      299.45      338.14     14.08 o 
   5   0   2     2634.72     2798.43     41.81 o 
   6   0   2      133.92      155.66     11.61 o 
   7   0   2       17.23       28.54      9.32 o 
   8   0   2      128.50      116.66     15.94 o 
   9   0   2        9.95       22.89     13.22 o 
  10   0   2       61.12       86.19     24.25 o 
  -9   1   2        3.70        9.25     11.64 o 
  -8   1   2       58.53       45.10     21.11 o 
  -7   1   2      446.26      518.50     51.57 o 
  -6   1   2       68.73       74.84     19.88 o 
  -5   1   2      257.78      257.74     14.30 o 
  -4   1   2      991.08      985.81     22.47 o 
  -3   1   2       18.23       14.74      5.42 o 
  -2   1   2     7817.84     7912.79     93.87 o 
  -1   1   2    39640.11    31077.10   1406.16 o 
   0   1   2     1727.15     1840.27     26.79 o 
   1   1   2     2003.85     1972.54     34.56 o 
   2   1   2     5768.69     5555.86     66.96 o 
   3   1   2      696.41      681.42     15.00 o 
   4   1   2     4966.22     4926.13     59.01 o 
   5   1   2     3338.48     3359.19     47.76 o 
   6   1   2     1650.63     1647.74     33.65 o 
   7   1   2      646.41      673.92     23.67 o 
   8   1   2       19.78       29.28      7.12 o 
   9   1   2      338.70      374.79     42.48 o 
  10   1   2       88.19      115.84     27.48 o 
  -9   2   2       90.33       73.90     21.53 o 
  -8   2   2      167.10      178.78     33.95 o 
  -7   2   2       42.86       35.79     16.20 o 
  -6   2   2      113.52      108.66     24.57 o 
  -5   2   2      280.11      276.31     19.02 o 
  -4   2   2       28.00       27.94      4.81 o 
  -3   2   2     1645.82     1583.54     44.81 o 
  -2   2   2      619.57      605.98     16.27 o 
  -1   2   2     4337.97     4338.97     54.49 o 
   0   2   2      466.80      500.57     13.04 o 
   1   2   2      282.36      286.02     15.11 o 
   2   2   2      910.37      848.84     28.71 o 
   3   2   2     7477.89     7292.68    118.03 o 
   4   2   2      397.47      384.99     14.02 o 
   5   2   2     5408.76     5501.79     65.92 o 
   6   2   2      660.25      588.04     20.53 o 
   7   2   2        2.95        0.08      4.69 o 
   8   2   2      318.83      317.72     24.35 o 
   9   2   2      491.97      514.60     32.79 o 
  10   2   2        0.30       30.07     16.07 o 
  -8   3   2        0.61        2.36     13.68 o 
  -7   3   2      354.08      460.89     52.15 o 
  -6   3   2       49.72       64.37     21.47 o 
  -5   3   2       54.92       51.47     16.42 o 
  -4   3   2     2296.98     2219.34     77.91 o 
  -3   3   2      560.02      515.61     20.90 o 
  -2   3   2      669.95      602.15     15.24 o 
  -1   3   2     2124.39     2103.14     32.90 o 
   0   3   2        6.71       13.15      4.06 o 
   1   3   2     1453.59     1508.71     39.05 o 
   2   3   2     3422.67     3405.57     71.12 o 
   3   3   2        3.04        1.75      5.24 o 
   4   3   2     2761.20     2634.03     68.64 o 
   5   3   2      633.61      640.97     23.82 o 
   6   3   2     1114.29     1141.10     35.77 o 
   7   3   2      124.41      124.66     15.11 o 
   8   3   2      402.84      442.82     29.23 o 
   9   3   2      119.64      133.90     21.64 o 
  10   3   2      180.12      226.73     37.34 o 
  -8   4   2      111.91       97.93     25.54 o 
  -7   4   2       59.36       56.22     20.01 o 
  -6   4   2      556.60      576.82     32.63 o 
  -5   4   2      709.56      709.60     50.69 o 
  -4   4   2      242.80      254.30     30.71 o 
  -3   4   2     2974.44     2985.68     85.61 o 
  -2   4   2     1692.16     1759.36     28.88 o 
  -1   4   2        2.25        0.73      3.83 o 
   0   4   2     3249.76     3220.03     48.47 o 
   1   4   2     2092.63     1961.74     49.21 o 
   2   4   2       41.02       34.95      8.79 o 
   3   4   2     6507.68     6623.27    126.15 o 
   4   4   2      134.86      133.10     18.82 o 
   5   4   2      330.57      299.37     28.19 o 
   6   4   2       49.15       54.02     13.55 o 
   7   4   2      164.91      158.54     23.86 o 
   8   4   2       20.16        1.36     10.83 o 
   9   4   2      215.57      211.92     30.78 o 
  10   4   2        9.33       -6.30     12.77 o 
  -8   5   2       13.84       55.83     20.43 o 
  -7   5   2      173.48      173.45     35.50 o 
  -6   5   2       96.87      111.92     25.86 o 
  -5   5   2       32.33       25.31     13.26 o 
  -4   5   2      705.43      676.46     46.88 o 
  -3   5   2      376.71      324.97     31.81 o 
  -2   5   2      149.90      111.96     19.98 o 
  -1   5   2     4248.71     4194.15     59.13 o 
   0   5   2     1418.79     1416.09     38.31 o 
   1   5   2      879.46      878.63     48.88 o 
   2   5   2     6775.05     6986.43    131.29 o 
   3   5   2      138.21      118.23     17.91 o 
   4   5   2     2012.25     2154.04     68.83 o 
   5   5   2     1288.23     1339.14     55.54 o 
   6   5   2      207.81      195.75     27.25 o 
   7   5   2      152.18      154.37     24.54 o 
   8   5   2      717.33      848.29     57.06 o 
   9   5   2       33.33       17.52     13.97 o 
  -7   6   2      100.50       86.45     25.99 o 
  -6   6   2        4.37      -10.31     10.31 o 
  -5   6   2       10.29        1.13     10.09 o 
  -4   6   2      510.68      480.22     42.35 o 
  -3   6   2      155.89      130.16     22.05 o 
  -2   6   2      383.36      347.28     32.62 o 
  -1   6   2      143.70      140.63     21.37 o 
   0   6   2     1226.92     1210.87     31.15 o 
   1   6   2      348.50      364.59     33.19 o 
   2   6   2       90.66       70.51     14.16 o 
   3   6   2     5207.91     5338.80    119.42 o 
   4   6   2     1355.54     1377.42     56.67 o 
   5   6   2       45.65       75.00     16.65 o 
   6   6   2      741.54      811.08     52.18 o 
   7   6   2      548.91      555.45     47.36 o 
   8   6   2       13.57       20.01     12.29 o 
   9   6   2      390.87      372.18     44.45 o 
  -7   7   2       32.32      -11.02     13.22 o 
  -6   7   2       64.96       64.27     20.27 o 
  -5   7   2        8.98       19.56     14.45 o 
  -4   7   2      105.91       86.42     21.34 o 
  -3   7   2     1098.40     1046.60     56.77 o 
  -2   7   2       75.17       65.85     16.39 o 
  -1   7   2      340.68      369.69     35.63 o 
   0   7   2      202.04      169.60     24.54 o 
   1   7   2       86.25       63.51     10.23 o 
   2   7   2      196.87      215.70     24.63 o 
   3   7   2      617.91      706.17     42.42 o 
   4   7   2       25.90        2.42      8.18 o 
   5   7   2       12.78       -1.49      7.18 o 
   6   7   2       54.99       67.76     18.27 o 
   7   7   2      183.32      192.94     30.26 o 
   8   7   2      286.89      291.77     38.34 o 
  -6   8   2        0.01       -5.33     11.19 o 
  -5   8   2      270.38      324.26     43.06 o 
  -4   8   2      734.37      617.81     53.99 o 
  -3   8   2       11.45       -1.68     11.15 o 
  -2   8   2      483.15      548.66     47.46 o 
  -1   8   2      289.16      275.28     35.01 o 
   0   8   2        3.06       14.03     10.83 o 
   1   8   2      743.85      737.85     32.07 o 
   2   8   2     1183.40     1147.24     50.27 o 
   3   8   2      463.45      398.43     35.89 o 
   4   8   2      171.18      194.78     27.38 o 
   5   8   2       18.14       12.77     10.67 o 
   6   8   2      113.30      107.20     22.99 o 
   7   8   2      178.17      146.55     28.06 o 
   8   8   2       12.66       30.71     10.93 o 
  -5   9   2       42.29       33.23     15.58 o 
  -4   9   2       13.21       18.78     13.16 o 
  -3   9   2      348.59      423.26     49.30 o 
  -2   9   2       24.65       -0.58     11.02 o 
  -1   9   2      173.06      161.94     29.29 o 
   0   9   2      788.95      827.95     57.71 o 
   1   9   2      228.09      211.69     30.42 o 
   2   9   2      491.23      467.50     28.03 o 
   3   9   2      968.68      988.70     52.37 o 
   4   9   2        0.42       -0.78      7.99 o 
   5   9   2      114.77       86.97     22.02 o 
   6   9   2      313.59      324.52     41.12 o 
   7   9   2        6.85       28.93     10.51 o 
  -3  10   2       13.47        4.75     12.87 o 
  -2  10   2        6.64       18.82     10.67 o 
  -1  10   2       81.29       59.58     18.78 o 
   0  10   2       64.60       82.21     21.66 o 
   1  10   2      305.74      318.09     39.60 o 
   2  10   2      187.73      146.45     25.83 o 
   3  10   2      167.54      166.24     27.06 o 
   4  10   2      260.25      222.65     31.42 o 
   5  10   2      102.65       90.62     18.94 o 
  -1  11   2       45.50       29.03     13.80 o 
   0  11   2      138.19      195.14     31.72 o 
   1  11   2       69.01       85.87     21.14 o 
   2  11   2        4.32       11.09      7.57 o 
   3  11   2       40.93       16.94     11.15 o 
  -2  -9   3       11.66       13.13     11.19 o 
   0  -9   3      107.71      110.18     21.21 o 
   1  -9   3       40.64       37.70     15.23 o 
   2  -9   3       71.31       70.06     21.11 o 
  -4  -8   3      233.14      185.73     30.26 o 
  -3  -8   3      197.19      133.55     24.51 o 
  -2  -8   3       44.90       19.81      9.48 o 
  -1  -8   3      259.63      233.20     22.62 o 
   1  -8   3       56.98       34.24     14.61 o 
   2  -8   3      320.66      338.00     39.51 o 
   3  -8   3        7.49        8.05     12.12 o 
   5  -8   3      106.40       77.82     23.47 o 
   6  -8   3        0.15       -8.21      8.21 o 
  -5  -7   3      261.68      272.34     37.02 o 
  -4  -7   3      144.77      124.27     23.28 o 
  -3  -7   3      209.73      161.39     20.17 o 
  -2  -7   3      304.80      282.51     25.08 o 
  -1  -7   3      332.18      356.36     26.01 o 
   0  -7   3      399.58      401.62     25.55 o 
   1  -7   3      416.00      451.12     38.67 o 
   2  -7   3       40.43       51.34     14.48 o 
   3  -7   3      177.63      188.48     27.74 o 
   4  -7   3       85.16      109.86     21.95 o 
   5  -7   3       98.21      131.68     27.61 o 
   6  -7   3      237.19      194.40     33.14 o 
   7  -7   3       21.80      -11.57     12.32 o 
  -6  -6   3       87.67       51.73     19.07 o 
  -5  -6   3        3.54       13.00      8.31 o 
  -4  -6   3      130.72       97.89     16.20 o 
  -3  -6   3      322.93      340.41     27.74 o 
  -2  -6   3       65.40       67.15     19.19 o 
  -1  -6   3      654.52      724.54     38.41 o 
   0  -6   3      607.26      583.77     40.41 o 
   2  -6   3     1170.74     1312.86     55.38 o 
   3  -6   3     1202.55     1206.01     53.28 o 
   4  -6   3       12.21       29.52     11.48 o 
   5  -6   3     1049.37     1049.69     39.93 o 
   6  -6   3      169.62      167.08     29.71 o 
   7  -6   3       90.57       85.87     22.73 o 
   8  -6   3       50.02       24.99     17.98 o 
  -7  -5   3      235.81      246.12     38.41 o 
  -6  -5   3       15.58       16.33     12.41 o 
  -5  -5   3      274.68      249.54     40.88 o 
  -4  -5   3      472.19      442.29     69.07 o 
  -3  -5   3       41.46       31.35      9.33 o 
  -2  -5   3       12.12       10.02      6.72 o 
  -1  -5   3      737.00      715.03     38.86 o 
   0  -5   3      218.23      251.23     25.06 o 
   1  -5   3      899.31      921.29     38.83 o 
   2  -5   3      320.41      318.73     17.54 o 
   3  -5   3      312.58      358.82     28.90 o 
   4  -5   3      114.03      121.30     19.56 o 
   5  -5   3        6.91        7.15     12.71 o 
   6  -5   3      556.47      475.11     47.94 o 
   7  -5   3      162.56      133.00     28.26 o 
   8  -5   3       32.01       27.42     15.78 o 
   9  -5   3       84.45       61.33     21.37 o 
  -7  -4   3        3.86        7.28     16.36 o 
  -6  -4   3      620.85      665.31     32.10 o 
  -5  -4   3      410.02      420.61     25.02 o 
  -4  -4   3       14.21       14.02     11.83 o 
  -3  -4   3      649.73      630.65     51.02 o 
  -2  -4   3      122.22      135.52     20.85 o 
  -1  -4   3       49.08       38.31     11.09 o 
   0  -4   3     3379.02     3377.80     82.15 o 
   1  -4   3       96.98      100.38     13.97 o 
   2  -4   3       74.35       84.35      9.41 o 
   3  -4   3     1411.20     1475.37     31.89 o 
   4  -4   3      157.79      172.42     16.42 o 
   5  -4   3      279.04      250.66     28.74 o 
   6  -4   3      309.42      350.64     25.64 o 
   7  -4   3       19.42       26.32     12.90 o 
   8  -4   3       24.28       52.15     19.43 o 
   9  -4   3       83.65      118.20     28.84 o 
  -8  -3   3        9.13       11.87      9.81 o 
  -7  -3   3      274.81      313.39     28.91 o 
  -6  -3   3      134.69      139.75     15.15 o 
  -5  -3   3      432.14      478.04     25.38 o 
  -4  -3   3      651.99      739.25     58.68 o 
  -3  -3   3      110.84      109.14     13.40 o 
  -2  -3   3     1057.17     1230.45     48.33 o 
  -1  -3   3    10091.57    10666.64    182.98 o 
   0  -3   3      125.39      102.84     13.74 o 
   1  -3   3     4469.07     4799.42     94.37 o 
   2  -3   3     2237.85     2337.72     39.89 o 
   3  -3   3       98.26      119.91      8.42 o 
   4  -3   3      183.35      189.67     10.37 o 
   5  -3   3     1130.48     1190.00     36.17 o 
   6  -3   3       17.15        9.24      7.09 o 
   7  -3   3      323.16      309.94     39.22 o 
   8  -3   3       43.53       44.42     16.04 o 
   9  -3   3       56.45       53.34     19.01 o 
  10  -3   3       50.06       32.72     16.10 o 
  -8  -2   3       60.61       75.58     16.26 o 
  -7  -2   3       25.04       23.32     11.35 o 
  -6  -2   3      294.90      323.14     34.61 o 
  -5  -2   3       48.43       49.94      8.80 o 
  -4  -2   3       27.43       29.97     11.80 o 
  -3  -2   3      524.99      508.65     44.68 o 
  -2  -2   3     1841.36     1897.11     27.17 o 
  -1  -2   3       23.48       27.16      3.96 o 
   0  -2   3     8774.46     8832.97    103.42 o 
   1  -2   3        3.48        6.06      3.27 o 
   2  -2   3        0.38        2.24      2.15 o 
   3  -2   3     2350.14     2161.29     30.97 o 
   4  -2   3     1091.58     1124.65     22.10 o 
   5  -2   3      105.25      105.37     12.01 o 
   6  -2   3     3783.04     3867.29     74.44 o 
   7  -2   3       30.56       31.55     11.99 o 
   8  -2   3       38.06       54.25     15.97 o 
   9  -2   3      297.91      330.41     42.25 o 
  10  -2   3        0.42        0.55     13.03 o 
  -8  -1   3        3.35        2.94     12.74 o 
  -7  -1   3      213.69      219.83     22.98 o 
  -6  -1   3      835.02      900.29     31.18 o 
  -5  -1   3        0.02       -2.80      4.23 o 
  -4  -1   3       73.74       79.49     24.68 o 
  -3  -1   3     2228.64     2225.30     49.00 o 
  -2  -1   3      201.63      188.84     14.00 o 
  -1  -1   3     2873.09     2921.20     34.69 o 
   0  -1   3      108.45       98.54      6.25 o 
   1  -1   3     2122.66     2108.83     60.57 o 
   2  -1   3        2.58        6.19      2.51 o 
   3  -1   3      387.00      335.53     10.29 o 
   4  -1   3     2729.65     2795.01     37.98 o 
   5  -1   3     2450.24     2531.66     42.84 o 
   6  -1   3      256.84      265.20     13.91 o 
   7  -1   3     1057.67     1170.96     40.20 o 
   8  -1   3      205.23      184.90     28.92 o 
   9  -1   3        1.20       -9.31      9.31 o 
  -8   0   3      139.90      183.57     34.46 o 
  -7   0   3      291.43      265.88     38.31 o 
  -6   0   3       26.56       19.87      6.56 o 
  -5   0   3      604.31      656.42     23.27 o 
  -4   0   3     1111.59     1072.64     33.00 o 
  -3   0   3      963.94      964.66     28.92 o 
  -2   0   3     3907.13     3841.04     60.44 o 
  -1   0   3      177.50      149.15     11.12 o 
   0   0   3      136.15      124.17      6.16 o 
   1   0   3       41.15       41.96      8.93 o 
   2   0   3     4945.05     5131.88     69.94 o 
   3   0   3     2151.22     2179.00     28.92 o 
   4   0   3     4925.00     4890.15     55.70 o 
   5   0   3      577.75      662.42     36.56 o 
   6   0   3     1344.27     1412.11     37.54 o 
   7   0   3       28.30       35.23      6.33 o 
   8   0   3      145.27      151.63     17.89 o 
   9   0   3      222.46      259.77     34.40 o 
  -8   1   3       25.09       20.24     14.06 o 
  -7   1   3       80.73       64.11     20.50 o 
  -6   1   3      619.81      613.68     51.99 o 
  -5   1   3       10.80        9.59      4.49 o 
  -4   1   3      362.83      355.47     25.69 o 
  -3   1   3     4436.18     4634.74     77.85 o 
  -2   1   3       71.14       67.14      8.18 o 
  -1   1   3     4309.27     4236.34     98.43 o 
   0   1   3    11690.31    11281.32    121.12 o 
   1   1   3      517.74      503.29     10.67 o 
   2   1   3     1512.38     1558.88     30.47 o 
   3   1   3    12265.70    11719.43    132.34 o 
   4   1   3     1939.75     2044.19     31.27 o 
   5   1   3      992.93     1015.03     24.05 o 
   6   1   3      334.94      335.63     16.26 o 
   7   1   3        2.41       -5.17      5.38 o 
   8   1   3       74.01       73.76     10.27 o 
   9   1   3       26.02       27.58     11.13 o 
  -8   2   3       34.81       14.48     16.10 o 
  -7   2   3      231.53      176.36     32.65 o 
  -6   2   3       33.68       50.11     17.33 o 
  -5   2   3      320.10      305.90     37.95 o 
  -4   2   3      171.84      156.06     36.73 o 
  -3   2   3      108.91      103.41     14.92 o 
  -2   2   3     2194.79     2158.57     39.35 o 
  -1   2   3     1048.80     1059.74     23.75 o 
   0   2   3      582.52      570.28     15.79 o 
   1   2   3     6201.36     6186.79     72.58 o 
   2   2   3     1038.00     1029.88     33.27 o 
   3   2   3     8599.45     8831.78    105.65 o 
   4   2   3     7486.56     7481.61     97.31 o 
   5   2   3       18.84       12.35      4.31 o 
   6   2   3      163.14      161.88     15.57 o 
   7   2   3     1781.13     1785.01     40.17 o 
   8   2   3      345.70      359.66     24.29 o 
   9   2   3      518.57      537.32     31.40 o 
  -8   3   3       99.50       73.74     23.47 o 
  -7   3   3        0.59       -3.01     11.70 o 
  -6   3   3      151.82      157.61     31.97 o 
  -5   3   3       99.41      111.57     23.18 o 
  -4   3   3      108.35       65.24     17.81 o 
  -3   3   3     1350.57     1374.08     30.82 o 
  -2   3   3     1053.94     1018.69     24.22 o 
  -1   3   3      161.40      159.56     10.70 o 
   0   3   3     2290.01     2244.06     36.95 o 
   1   3   3       35.69       43.06      5.99 o 
   2   3   3      390.30      375.38     22.57 o 
   3   3   3     7292.52     7570.52    135.14 o 
   4   3   3       13.02        4.72      4.75 o 
   5   3   3      341.13      335.64     27.29 o 
   6   3   3     1377.23     1323.59     30.06 o 
   7   3   3       19.53       14.55      6.22 o 
   8   3   3      483.75      460.06     22.73 o 
   9   3   3      242.09      235.09     25.33 o 
  10   3   3      104.31      126.88     17.93 o 
  -8   4   3       41.18       50.82     22.21 o 
  -7   4   3      134.68      107.82     29.29 o 
  -6   4   3       93.83       80.86     23.28 o 
  -5   4   3      311.32      330.08     40.12 o 
  -4   4   3     1069.41     1147.21     58.03 o 
  -3   4   3     1154.99     1073.43     51.76 o 
  -2   4   3     3593.96     3737.54     55.23 o 
  -1   4   3     2088.42     2110.28     37.70 o 
   0   4   3      296.03      262.78     23.49 o 
   1   4   3      609.03      606.49     24.25 o 
   2   4   3     1278.96     1184.87     40.35 o 
   3   4   3      302.50      304.41     24.15 o 
   4   4   3      969.74      903.28     40.02 o 
   5   4   3       57.35       44.55     12.32 o 
   6   4   3        1.23        3.69      6.24 o 
   7   4   3      581.68      613.87     43.00 o 
   8   4   3       22.17       17.98      9.67 o 
   9   4   3      174.07      157.28     25.83 o 
  10   4   3      157.47      168.02     29.81 o 
  -7   5   3        0.46       10.44     12.77 o 
  -6   5   3      128.22      115.09     27.51 o 
  -5   5   3      393.70      312.69     39.12 o 
  -4   5   3       48.08       40.57     15.03 o 
  -3   5   3     1802.63     1650.93     66.40 o 
  -2   5   3     2311.03     2217.18     73.00 o 
  -1   5   3       91.28       71.85      7.99 o 
   0   5   3      974.37      944.07     25.03 o 
   1   5   3     2742.87     2620.40     47.36 o 
   2   5   3        1.80        2.13      6.76 o 
   3   5   3     5214.58     5259.98    112.28 o 
   4   5   3     1299.58     1245.68     50.30 o 
   5   5   3      126.62      113.51     19.49 o 
   6   5   3      611.33      637.86     43.39 o 
   7   5   3      138.75      145.90     24.57 o 
   8   5   3      152.00      151.75     24.83 o 
   9   5   3      253.57      202.48     31.42 o 
  10   5   3        1.41       14.74     11.77 o 
  -7   6   3        2.15        3.07     13.03 o 
  -6   6   3      184.55      174.68     33.85 o 
  -5   6   3        0.00       16.33     11.80 o 
  -4   6   3      278.78      289.15     36.27 o 
  -3   6   3      283.87      211.56     29.87 o 
  -2   6   3      803.58      830.57     46.97 o 
  -1   6   3        1.15        4.56      6.60 o 
   0   6   3      318.74      331.57     17.90 o 
   1   6   3     1217.68     1198.18     32.36 o 
   2   6   3     3598.95     3792.65     90.85 o 
   3   6   3      105.17      113.80     18.88 o 
   4   6   3     3170.32     3437.77     93.85 o 
   5   6   3      265.69      270.53     31.00 o 
   6   6   3       57.87       70.93     16.10 o 
   7   6   3      524.12      538.54     46.52 o 
   8   6   3      629.10      637.37     52.41 o 
   9   6   3        1.44        4.01      9.05 o 
  -6   7   3        4.99        4.30     12.06 o 
  -5   7   3      247.16      238.56     36.82 o 
  -4   7   3      184.17      122.33     24.44 o 
  -3   7   3       28.78       23.44     11.70 o 
  -2   7   3      318.74      306.29     35.89 o 
  -1   7   3       94.26      107.72     20.72 o 
   0   7   3        0.99        4.91      7.57 o 
   1   7   3     1607.52     1584.86     40.60 o 
   2   7   3        2.32        3.02      5.43 o 
   3   7   3     1042.29     1142.61     50.50 o 
   4   7   3      361.05      395.97     35.53 o 
   5   7   3       49.16       41.58     15.10 o 
   6   7   3      335.07      270.43     34.08 o 
   7   7   3      525.96      513.32     47.85 o 
   8   7   3      162.73      127.05     26.12 o 
   9   7   3      242.74      179.23     29.00 o 
  -5   8   3       40.40       62.33     18.17 o 
  -4   8   3      101.69      101.74     25.02 o 
  -3   8   3      341.51      369.56     42.00 o 
  -2   8   3       82.14       67.67     18.20 o 
  -1   8   3       88.46       52.08     16.52 o 
   0   8   3     1305.96     1438.33     66.92 o 
   1   8   3        1.04       17.94      9.83 o 
   2   8   3      679.42      707.01     55.74 o 
   3   8   3       89.84       77.14     15.94 o 
   4   8   3       10.61       -0.68      9.08 o 
   5   8   3        0.57       -6.89      8.50 o 
   6   8   3      348.46      342.85     40.31 o 
   7   8   3      140.62      106.17     23.50 o 
   8   8   3      288.35      214.57     31.81 o 
  -4   9   3       47.10       52.21     18.62 o 
  -3   9   3       23.04       14.87     13.84 o 
  -2   9   3      438.43      431.37     46.81 o 
  -1   9   3      103.09      100.96     23.15 o 
   0   9   3       89.04       56.41     17.88 o 
   1   9   3     1358.43     1312.63     66.05 o 
   2   9   3      193.46      172.25     28.26 o 
   3   9   3      108.74      112.03     15.12 o 
   4   9   3      492.29      573.13     45.71 o 
   5   9   3      281.38      244.77     33.01 o 
   6   9   3       36.76       29.94     13.09 o 
   7   9   3      420.38      491.96     50.95 o 
  -3  10   3       65.81       61.04     17.72 o 
  -2  10   3       26.07       23.21     14.42 o 
  -1  10   3      156.36      166.85     29.87 o 
   0  10   3      341.74      309.26     40.51 o 
   1  10   3       16.99       37.57     13.97 o 
   2  10   3      449.54      431.50     44.52 o 
   3  10   3      262.65      243.02     32.94 o 
   4  10   3       15.83       34.56     13.19 o 
   5  10   3      223.26      205.97     31.04 o 
   6  10   3      324.75      357.30     42.38 o 
  -1  11   3       46.06       24.34     12.77 o 
   0  11   3       55.70       28.13     15.23 o 
   1  11   3       62.23       74.13     20.14 o 
   2  11   3       38.44       48.07     14.48 o 
   3  11   3        0.84        2.46      7.18 o 
   0  -9   4        0.11        6.56      9.38 o 
  -3  -8   4      124.89      153.51     36.37 o 
  -2  -8   4      110.09      100.81     21.55 o 
  -1  -8   4       13.30       11.27      8.50 o 
   1  -8   4       69.26       61.85     18.94 o 
   4  -8   4        3.72        3.78     10.51 o 
   5  -8   4       56.70       54.05     17.33 o 
  -4  -7   4      275.93      325.85     31.96 o 
  -3  -7   4      218.89      244.00     37.60 o 
  -2  -7   4        1.64       -4.63      6.87 o 
  -1  -7   4      171.71      153.67     19.21 o 
   0  -7   4      633.66      712.33     35.31 o 
   1  -7   4      225.02      213.76     29.78 o 
   2  -7   4      361.77      396.33     37.53 o 
   4  -7   4       96.07       96.89     22.53 o 
   5  -7   4       17.80       -2.00     11.09 o 
   6  -7   4       17.28       12.32     13.38 o 
   7  -7   4      105.47       59.91     18.94 o 
  -5  -6   4      198.17      240.20     36.31 o 
  -4  -6   4        0.52       -6.70      8.49 o 
  -3  -6   4       29.87       40.12     10.14 o 
  -2  -6   4      401.33      431.19     31.76 o 
   0  -6   4      654.65      715.12     45.49 o 
   1  -6   4     1834.81     2088.57     70.41 o 
   2  -6   4       39.07       30.07     11.57 o 
   3  -6   4      150.05      118.87     20.72 o 
   4  -6   4      541.65      454.58     45.33 o 
   5  -6   4       12.48       10.80     11.90 o 
   6  -6   4      186.27      189.93     33.75 o 
   7  -6   4      189.59      139.15     29.26 o 
   8  -6   4        0.53       -8.60     13.06 o 
  -6  -5   4      245.61      254.59     29.37 o 
  -5  -5   4        0.05       -5.87      6.87 o 
  -4  -5   4       31.67       54.68     13.72 o 
  -3  -5   4      141.42      145.65     19.26 o 
  -2  -5   4       37.61        8.50      9.47 o 
  -1  -5   4      593.35      623.34     42.93 o 
   0  -5   4      640.35      606.53     39.12 o 
   1  -5   4      704.55      686.80     35.98 o 
   2  -5   4       36.56       42.21      7.99 o 
   3  -5   4        1.05        2.45      5.71 o 
   4  -5   4       12.29       -1.03      8.96 o 
   5  -5   4      449.67      467.06     46.17 o 
   6  -5   4      337.18      323.39     43.32 o 
   7  -5   4      249.50      277.39     39.22 o 
   8  -5   4      105.45      132.10     29.48 o 
  -7  -4   4      247.69      246.64     27.31 o 
  -6  -4   4      101.00      114.34     20.45 o 
  -5  -4   4      255.62      306.96     30.46 o 
  -4  -4   4      207.84      209.33     23.90 o 
  -3  -4   4      190.25      146.81     23.76 o 
  -2  -4   4     1091.04     1085.59     51.60 o 
  -1  -4   4      333.02      352.39     31.20 o 
   0  -4   4       52.79       49.50     12.03 o 
   1  -4   4     1182.60     1228.09     45.78 o 
   2  -4   4       86.74       82.01      8.46 o 
   3  -4   4        0.23       -0.83      3.25 o 
   4  -4   4     1665.46     1716.39     43.23 o 
   5  -4   4       23.63       24.31     11.48 o 
   6  -4   4      575.11      497.48     48.40 o 
   7  -4   4      290.53      261.84     39.15 o 
   8  -4   4       20.29       33.78     14.48 o 
   9  -4   4       45.09       24.63     17.94 o 
  -7  -3   4        0.77       -6.85      6.85 o 
  -6  -3   4      231.75      274.50     23.01 o 
  -5  -3   4      229.01      231.88     23.84 o 
  -4  -3   4       72.86       79.19     12.54 o 
  -3  -3   4     1612.09     1677.88     46.29 o 
  -2  -3   4     1229.31     1125.00     48.91 o 
  -1  -3   4     1149.77     1179.24     29.72 o 
   0  -3   4     1965.82     2073.06     42.32 o 
   1  -3   4      430.14      445.41     20.17 o 
   2  -3   4        0.89       -2.16      5.30 o 
   3  -3   4     2259.69     2289.65     35.86 o 
   4  -3   4      593.12      604.72     17.75 o 
   5  -3   4     1675.35     1682.06     71.19 o 
   6  -3   4      143.61      110.95     23.44 o 
   7  -3   4       19.63       17.81     12.77 o 
   8  -3   4        4.99        7.79     12.90 o 
   9  -3   4       35.56       36.89     18.56 o 
  10  -3   4        0.58       17.17     14.52 o 
  -7  -2   4       82.69      112.64     14.79 o 
  -6  -2   4       48.18       39.15     18.52 o 
  -5  -2   4      140.78      120.85     23.27 o 
  -4  -2   4      226.61      227.13     20.58 o 
  -3  -2   4      102.76       92.88     12.06 o 
  -2  -2   4     1429.04     1390.10     64.00 o 
  -1  -2   4     1261.05     1203.01     25.60 o 
   0  -2   4       91.75       95.67      9.42 o 
   1  -2   4     3972.88     3968.47     60.97 o 
   2  -2   4     3875.38     3768.57     59.21 o 
   3  -2   4      961.75      992.92     20.14 o 
   4  -2   4     6926.00     7084.71     75.80 o 
   5  -2   4      440.93      420.77     19.56 o 
   6  -2   4        3.33       -1.91      7.79 o 
   7  -2   4      496.56      396.58     43.77 o 
   8  -2   4      182.14      168.31     30.71 o 
   9  -2   4        0.51        9.12     12.51 o 
  10  -2   4      237.25      245.54     38.44 o 
  -8  -1   4      153.19      179.62     33.78 o 
  -7  -1   4       10.74       17.89      7.42 o 
  -6  -1   4       96.23       85.78     12.56 o 
  -5  -1   4      396.19      395.36     41.58 o 
  -4  -1   4       18.28       11.09      5.74 o 
  -3  -1   4       64.60       53.90      9.95 o 
  -2  -1   4     1625.37     1632.31     40.36 o 
  -1  -1   4      321.35      285.91      9.81 o 
   0  -1   4     1047.00     1029.00     19.67 o 
   1  -1   4     1381.77     1309.79     42.51 o 
   2  -1   4      361.91      329.10     15.95 o 
   3  -1   4     1038.40      949.13     17.50 o 
   4  -1   4       99.45       81.65      7.11 o 
   5  -1   4     1423.51     1521.60     47.89 o 
   6  -1   4      520.72      563.27     35.63 o 
   7  -1   4      790.08      759.03     52.70 o 
   8  -1   4      109.65      120.43     24.73 o 
   9  -1   4      397.94      386.53     44.84 o 
  10  -1   4        9.87       -2.97     12.48 o 
  -8   0   4        2.83        3.14     13.22 o 
  -7   0   4      216.66      242.15     40.25 o 
  -6   0   4      385.17      417.72     25.62 o 
  -5   0   4        2.11        4.76      5.70 o 
  -4   0   4      313.42      328.68     48.90 o 
  -3   0   4      528.74      561.57     39.55 o 
  -2   0   4      127.98      128.31     12.60 o 
  -1   0   4     2400.07     2369.17     43.94 o 
   0   0   4      415.02      406.97     11.27 o 
   1   0   4      209.74      207.31      7.97 o 
   2   0   4     1308.49     1209.59     34.30 o 
   3   0   4        6.11        2.46      5.59 o 
   4   0   4     2051.17     2098.08     30.41 o 
   5   0   4      392.98      385.87     14.37 o 
   6   0   4       80.16       66.87     10.34 o 
   7   0   4      175.62      168.96     16.18 o 
   8   0   4      183.60      253.72     34.24 o 
   9   0   4       54.67       63.56     19.07 o 
  10   0   4      322.22      230.96     36.34 o 
  -8   1   4      145.81      129.28     27.09 o 
  -7   1   4       37.37       36.73     16.58 o 
  -6   1   4       26.53       46.59     18.40 o 
  -5   1   4      618.84      633.52     28.87 o 
  -4   1   4      256.58      271.96     21.03 o 
  -3   1   4      759.72      720.90     26.70 o 
  -2   1   4    17383.23    17353.87    194.94 o 
  -1   1   4      522.31      473.18     17.73 o 
   0   1   4     1407.42     1387.87     29.12 o 
   1   1   4     5398.86     5314.58     54.70 o 
   2   1   4      316.09      296.51      7.99 o 
   3   1   4      382.03      378.83     21.55 o 
   4   1   4     5778.75     5667.64    134.28 o 
   5   1   4      131.08      126.08      8.98 o 
   6   1   4      350.72      350.77     16.42 o 
   7   1   4      184.71      189.59     14.06 o 
   8   1   4      355.01      364.62     31.97 o 
   9   1   4      181.48      169.24     29.26 o 
  10   1   4       11.71       20.85     17.07 o 
  -8   2   4       47.82       44.84     16.46 o 
  -7   2   4       36.88       35.72     16.07 o 
  -6   2   4       99.31      135.36     28.90 o 
  -5   2   4       66.77      101.09     24.73 o 
  -4   2   4      331.31      345.36     21.03 o 
  -3   2   4     1459.15     1510.23     37.68 o 
  -2   2   4      335.36      296.91     19.48 o 
  -1   2   4     1078.85      974.19     63.25 o 
   0   2   4       42.36       38.75      5.85 o 
   1   2   4      121.20      111.42      8.45 o 
   2   2   4     6331.17     6361.38     75.97 o 
   3   2   4     4847.04     4939.12     71.11 o 
   4   2   4      124.00      120.22     12.06 o 
   5   2   4     4368.75     4234.72     71.19 o 
   6   2   4      550.94      554.98     19.86 o 
   7   2   4       39.77       43.64      7.64 o 
   8   2   4     1361.53     1397.12     40.54 o 
   9   2   4       79.93       83.11     13.84 o 
  -8   3   4        8.35       -5.69     13.22 o 
  -7   3   4       56.78       88.81     24.12 o 
  -6   3   4       33.03       20.79     14.81 o 
  -5   3   4      126.33       92.36     23.28 o 
  -4   3   4      614.13      612.93     48.95 o 
  -3   3   4       20.63       27.52      6.84 o 
  -2   3   4     1405.23     1395.68     32.77 o 
  -1   3   4      211.49      223.98     23.55 o 
   0   3   4       19.74       18.06      4.59 o 
   1   3   4     1988.09     2009.07     42.34 o 
   2   3   4     1590.77     1589.44     30.77 o 
   3   3   4     2191.82     2282.19     61.39 o 
   5   3   4      611.23      598.28     40.93 o 
   6   3   4      307.79      317.94     21.61 o 
   7   3   4     1128.37     1121.79     42.35 o 
   8   3   4       88.08       91.95     11.03 o 
   9   3   4      282.03      296.42     25.53 o 
  10   3   4      263.41      329.05     40.22 o 
  -7   4   4       26.04       33.65     18.23 o 
  -6   4   4      226.92      224.82     37.89 o 
  -5   4   4      574.95      578.15     53.02 o 
  -4   4   4      143.66      131.16     25.86 o 
  -3   4   4      766.38      805.00     46.62 o 
  -2   4   4      456.13      457.97     18.38 o 
  -1   4   4       46.01       40.55      6.76 o 
   0   4   4      138.90      125.56     11.62 o 
   1   4   4     1880.94     1766.12     47.09 o 
   2   4   4     2160.20     2187.68     53.51 o 
   3   4   4     1093.75     1087.72     41.90 o 
   4   4   4      127.74      120.91     17.72 o 
   5   4   4      341.70      307.23     28.58 o 
   6   4   4      106.39       95.73     18.07 o 
   7   4   4      170.65      114.90     19.85 o 
   8   4   4      830.71      842.83     52.79 o 
   9   4   4       61.93       56.71     16.84 o 
  10   4   4       32.13       37.66     16.16 o 
  -7   5   4      120.24      171.93     32.94 o 
  -6   5   4       27.69       12.83     13.77 o 
  -5   5   4      100.35       79.34     24.15 o 
  -4   5   4      895.65      832.06     56.12 o 
  -3   5   4       32.77       12.58     11.86 o 
  -2   5   4      820.45      771.86     43.90 o 
  -1   5   4     2992.81     3107.28     52.82 o 
   0   5   4      255.74      258.33     15.36 o 
   1   5   4     2742.18     2815.86     50.39 o 
   2   5   4     4446.59     4767.52     72.88 o 
   3   5   4      407.66      388.31     29.48 o 
   4   5   4      571.96      572.78     36.73 o 
   5   5   4      306.12      340.17     31.97 o 
   6   5   4      159.12      166.53     24.76 o 
   7   5   4      680.82      680.31     47.62 o 
   8   5   4       38.14       48.07     15.16 o 
   9   5   4      225.24      146.00     27.54 o 
  10   5   4       50.31       80.76     20.98 o 
  -6   6   4       20.89       22.02     15.10 o 
  -5   6   4      201.87      201.93     34.17 o 
  -4   6   4        8.73       10.83     10.86 o 
  -3   6   4      192.23      164.81     26.83 o 
  -2   6   4      684.11      561.85     41.87 o 
  -1   6   4       82.23       78.01     16.84 o 
   0   6   4     1288.44     1285.63     33.00 o 
   1   6   4     1531.91     1518.74     38.15 o 
   2   6   4     2455.99     2586.87     52.50 o 
   3   6   4     2482.50     2480.27     73.81 o 
   4   6   4      789.74      762.26     41.19 o 
   5   6   4       29.66       24.21     10.96 o 
   6   6   4     1604.03     1565.09     66.31 o 
   7   6   4      499.09      483.87     43.74 o 
   8   6   4      635.74      525.25     47.85 o 
   9   6   4      220.06      237.81     36.18 o 
  -6   7   4       18.74        4.40     14.84 o 
  -5   7   4       18.29       43.68     16.62 o 
  -4   7   4      209.34      238.69     34.69 o 
  -3   7   4      120.24      125.41     24.86 o 
  -2   7   4        8.98        6.85      9.28 o 
  -1   7   4      375.95      337.78     35.14 o 
   0   7   4       25.53       11.19      8.63 o 
   1   7   4      117.32      103.70     20.12 o 
   2   7   4     2150.30     2210.83     50.65 o 
   3   7   4      137.30      129.41     20.34 o 
   4   7   4       13.95       11.86      7.31 o 
   5   7   4      903.31     1048.50     53.76 o 
   6   7   4        0.27       -6.24      6.24 o 
   7   7   4      656.28      608.41     50.11 o 
   8   7   4      263.79      286.08     37.95 o 
   9   7   4       11.66        3.52     12.93 o 
  -5   8   4      262.38      219.45     34.92 o 
  -4   8   4      179.67      175.65     31.52 o 
  -3   8   4       37.61       36.53     17.01 o 
  -2   8   4      349.23      360.28     41.48 o 
  -1   8   4      106.86       66.63     17.36 o 
   0   8   4       31.75       25.38     12.38 o 
   1   8   4      559.67      614.84     46.07 o 
   2   8   4        5.28        8.82      5.83 o 
   3   8   4        1.73       -5.47     12.56 o 
   4   8   4        5.43        5.59      8.05 o 
   5   8   4       26.11       10.18      9.31 o 
   6   8   4      435.94      399.49     42.16 o 
   7   8   4       85.43       53.93     18.62 o 
   8   8   4      142.54      130.38     25.90 o 
  -4   9   4      114.66      101.74     22.34 o 
  -3   9   4       67.64       68.99     21.63 o 
  -2   9   4        1.33       -4.40     13.09 o 
  -1   9   4      308.15      316.57     39.57 o 
   0   9   4      736.65      747.78     55.38 o 
   1   9   4       20.64       33.43     13.42 o 
   2   9   4     1118.78     1112.23     59.23 o 
   3   9   4      236.82      225.78     27.16 o 
   4   9   4        0.25        2.26      8.21 o 
   5   9   4      446.49      545.46     48.33 o 
   6   9   4      168.16      185.25     29.29 o 
   7   9   4       23.46       34.20     12.83 o 
  -3  10   4       32.20       36.56     14.77 o 
  -2  10   4      110.89       76.10     23.50 o 
  -1  10   4      194.35      171.86     31.68 o 
   0  10   4       97.78       88.16     23.24 o 
   1  10   4      527.44      432.82     46.30 o 
   2  10   4       25.50        8.34     11.15 o 
   3  10   4      213.28      257.86     34.50 o 
   4  10   4      291.73      227.75     22.24 o 
   5  10   4       82.48       95.02     22.21 o 
   6  10   4      218.75      323.42     41.77 o 
   0  11   4      113.22       85.48     22.79 o 
   1  11   4        0.63       -9.34      9.34 o 
   2  11   4      121.34      117.10     25.02 o 
   3  11   4       69.34       72.74     19.59 o 
   4  11   4       12.04       31.42     13.77 o 
  -1  -8   5       99.97      136.25     19.89 o 
   2  -8   5        4.30        2.68     13.80 o 
   3  -8   5       51.17       89.26     22.89 o 
   4  -8   5       45.65       35.79     16.58 o 
  -3  -7   5       29.10       36.25     13.03 o 
  -2  -7   5      336.97      394.19     35.95 o 
  -1  -7   5        4.67       -4.83      7.48 o 
   0  -7   5      197.73      237.78     38.18 o 
   2  -7   5       13.76       23.96     15.78 o 
   3  -7   5        0.39       -9.57      9.57 o 
   4  -7   5      222.84      157.57     28.93 o 
   5  -7   5       56.55       31.55     15.62 o 
   6  -7   5       77.52       99.64     24.38 o 
  -4  -6   5      203.70      247.03     84.02 o 
  -3  -6   5       47.54       61.96     15.36 o 
  -2  -6   5       27.35       29.72     13.35 o 
  -1  -6   5      707.07      843.76     54.96 o 
   0  -6   5       13.66        9.47     10.12 o 
   1  -6   5      166.74      178.30     24.00 o 
   2  -6   5      731.26      739.35     33.92 o 
   3  -6   5      189.28      201.44     30.42 o 
   4  -6   5      117.44       66.31     20.40 o 
   5  -6   5      577.70      500.72     51.63 o 
   6  -6   5       11.54       -7.24     13.16 o 
   7  -6   5       14.23       46.52     17.52 o 
  -5  -5   5       81.03      112.28     20.91 o 
  -4  -5   5       16.84       35.56     13.40 o 
  -2  -5   5      345.05      360.18     38.73 o 
  -1  -5   5        0.11       11.77      8.44 o 
   0  -5   5      746.01      765.11     42.97 o 
   1  -5   5      595.70      577.88     63.40 o 
   2  -5   5      182.72      192.23     17.90 o 
   3  -5   5      197.67      216.09     31.00 o 
   4  -5   5      988.40     1057.20     59.16 o 
   5  -5   5       86.74       96.76     23.24 o 
   6  -5   5      349.77      265.42     38.86 o 
   7  -5   5       89.38       66.44     23.28 o 
   8  -5   5        0.24       10.31     13.38 o 
  -6  -4   5      177.53      260.31     32.06 o 
  -5  -4   5       86.23      148.94     24.52 o 
  -4  -4   5       89.15      130.19     21.50 o 
  -3  -4   5       50.21       66.40     18.65 o 
  -2  -4   5      232.92      229.44     29.42 o 
  -1  -4   5      533.13      504.47     39.09 o 
   0  -4   5      170.14      142.96     21.92 o 
   1  -4   5       35.97       22.11     17.38 o 
   2  -4   5      708.13      807.19     29.22 o 
   3  -4   5       26.69       16.30      6.06 o 
   4  -4   5      351.15      303.83     36.53 o 
   5  -4   5      688.68      665.47     52.66 o 
   6  -4   5        0.31        5.98     12.22 o 
   7  -4   5        0.64       10.35     13.68 o 
   8  -4   5      316.04      280.13     42.51 o 
   9  -4   5       17.64       -2.88     15.32 o 
  -6  -3   5        0.54       10.72      9.18 o 
  -5  -3   5      159.63      209.92     27.45 o 
  -4  -3   5      290.42      285.65     24.92 o 
  -3  -3   5       14.55        4.87      5.66 o 
  -2  -3   5     1094.75     1131.88     52.41 o 
  -1  -3   5     1393.65     1500.79     58.65 o 
   0  -3   5      240.55      242.52     22.76 o 
   1  -3   5      566.05      601.62     24.52 o 
   2  -3   5      949.25      941.25     36.14 o 
   3  -3   5      184.99      185.39     16.04 o 
   4  -3   5      375.49      405.75     21.62 o 
   5  -3   5      107.84       68.09     19.46 o 
   6  -3   5      117.28      102.42     23.70 o 
   7  -3   5       30.58       44.06     17.52 o 
   8  -3   5        5.21       -9.89      9.89 o 
   9  -3   5      177.32      175.94     34.14 o 
  -7  -2   5        2.84        9.57     11.93 o 
  -6  -2   5      103.99      151.85     20.27 o 
  -5  -2   5       59.16       64.92     19.17 o 
  -4  -2   5       51.89       47.61      9.59 o 
  -3  -2   5     1058.92     1081.23     50.19 o 
  -2  -2   5     1415.78     1394.70     39.67 o 
  -1  -2   5     1442.68     1409.12     36.81 o 
   0  -2   5     2026.51     2080.55     42.46 o 
   1  -2   5      518.05      505.40     20.16 o 
   2  -2   5      701.08      649.95     23.28 o 
   3  -2   5     1094.57     1038.06     74.60 o 
   4  -2   5      559.05      571.30     23.68 o 
   5  -2   5     1606.49     1608.09     40.60 o 
   6  -2   5      519.54      540.55     48.27 o 
   7  -2   5       23.12       26.87     13.45 o 
   8  -2   5      395.00      450.96     51.24 o 
   9  -2   5       31.78       40.93     17.88 o 
  10  -2   5        7.10        4.72     13.19 o 
  -7  -1   5      140.01      155.10     20.95 o 
  -6  -1   5        5.18       -3.19      6.80 o 
  -5  -1   5        0.63        5.99      6.56 o 
  -4  -1   5      426.70      464.44     28.12 o 
  -3  -1   5       46.69       37.78     10.93 o 
  -2  -1   5      587.33      580.17     25.17 o 
  -1  -1   5     1057.83     1037.72     30.37 o 
   0  -1   5      991.81      977.11     20.57 o 
   1  -1   5       77.65       55.46      9.23 o 
   2  -1   5     1507.82     1453.76     34.97 o 
   3  -1   5      100.62       93.46      5.73 o 
   4  -1   5     2732.96     2916.23     56.29 o 
   5  -1   5     1775.82     1810.35     43.54 o 
   6  -1   5      592.41      570.31     35.17 o 
   7  -1   5      333.47      288.22     37.28 o 
   8  -1   5      323.84      278.94     37.37 o 
   9  -1   5      122.50      144.32     29.16 o 
  10  -1   5      103.55      145.26     29.29 o 
  -7   0   5       62.92       35.79     16.04 o 
  -6   0   5       54.30       39.09     10.43 o 
  -5   0   5      240.97      235.86     21.90 o 
  -4   0   5      137.82      113.55     14.10 o 
  -3   0   5      652.17      685.86     28.34 o 
  -2   0   5      460.52      433.63     22.45 o 
  -1   0   5        2.00        4.43      5.14 o 
   0   0   5      180.62      179.19      9.35 o 
   1   0   5      467.81      473.24     16.24 o 
   2   0   5       15.20       11.45      4.82 o 
   3   0   5     4990.04     4941.31     74.62 o 
   4   0   5       27.29       16.43      5.59 o 
   5   0   5     2443.12     2426.40     56.20 o 
   6   0   5      620.09      665.15     27.34 o 
   7   0   5      182.77      156.88     28.21 o 
   8   0   5      234.20      253.53     35.08 o 
   9   0   5      491.96      520.31     51.21 o 
  10   0   5        5.83        0.16     11.86 o 
  -7   1   5      107.41       48.62     20.24 o 
  -6   1   5       94.33       61.88     21.05 o 
  -5   1   5        1.11        1.21      6.23 o 
  -4   1   5     1547.36     1595.04     94.68 o 
  -3   1   5      496.55      507.29     25.85 o 
  -2   1   5      391.35      367.32     20.82 o 
  -1   1   5     2005.53     1998.99     42.86 o 
   0   1   5      286.20      235.61     14.42 o 
   1   1   5      368.68      380.47     12.23 o 
   2   1   5     7382.80     7449.66     73.18 o 
   3   1   5      420.94      425.65     19.97 o 
   4   1   5     1198.60     1312.67     37.41 o 
   5   1   5      330.00      337.30     28.40 o 
   6   1   5       41.78       33.59      7.84 o 
   7   1   5      169.55      145.46     22.23 o 
   8   1   5      280.58      259.19     21.78 o 
   9   1   5       41.85       14.39     14.16 o 
  10   1   5      134.68      181.14     32.30 o 
  -7   2   5       52.91       25.83     17.59 o 
  -6   2   5       56.34       72.90     20.72 o 
  -5   2   5      191.57      225.92     36.11 o 
  -4   2   5      170.76      173.88     17.26 o 
  -3   2   5      637.40      627.77     29.34 o 
  -2   2   5     1357.23     1349.97     36.10 o 
  -1   2   5     1129.52     1140.15     30.77 o 
   0   2   5     2420.64     2415.51     44.37 o 
   1   2   5     3534.58     3689.49     75.33 o 
   2   2   5      214.50      182.52     12.59 o 
   3   2   5     7757.06     7994.92     79.28 o 
   4   2   5      354.80      381.61     20.28 o 
   5   2   5      271.10      243.20     20.17 o 
   6   2   5      687.47      658.06     31.55 o 
   7   2   5      829.34      814.41     33.68 o 
   8   2   5      146.39      120.78     15.97 o 
   9   2   5      752.84      789.48     56.75 o 
  10   2   5        0.35      -11.12     11.12 o 
  -7   3   5        1.04      -12.58     12.58 o 
  -6   3   5       87.43       89.46     26.03 o 
  -5   3   5       34.85       30.62     16.07 o 
  -4   3   5      182.10      163.33     29.90 o 
  -3   3   5      446.57      472.35     24.12 o 
  -2   3   5        5.38       14.26      6.11 o 
  -1   3   5      830.77      813.40     25.49 o 
   0   3   5      672.14      596.01     44.95 o 
   1   3   5      280.25      274.62     14.39 o 
   2   3   5     9641.33     9699.73    113.80 o 
   3   3   5      766.47      771.55     20.69 o 
   4   3   5      305.63      312.92     25.96 o 
   5   3   5     1411.51     1410.09     39.03 o 
   6   3   5     1442.29     1372.63     40.99 o 
   7   3   5       97.18       53.35     26.48 o 
   8   3   5     1523.13     1644.72     49.70 o 
   9   3   5       10.94       -6.45      6.45 o 
  10   3   5       83.45      119.67     17.33 o 
  -7   4   5       65.97       67.31     25.93 o 
  -6   4   5        0.52       25.80     17.01 o 
  -5   4   5       90.18       66.18     23.37 o 
  -4   4   5      570.57      608.70     52.08 o 
  -3   4   5        3.45       10.57     10.99 o 
  -2   4   5      371.65      356.02     29.18 o 
  -1   4   5      606.89      613.02     22.04 o 
   0   4   5       69.21       60.91      8.41 o 
   1   4   5      400.19      387.89     20.76 o 
   2   4   5     1074.64     1119.21     28.39 o 
   3   4   5      221.25      194.11     13.44 o 
   4   4   5       42.97       39.60     12.32 o 
   5   4   5      441.76      456.30     34.79 o 
   6   4   5      991.06      964.00     47.46 o 
   7   4   5      561.78      610.57     43.71 o 
   8   4   5       57.69        8.18     12.77 o 
   9   4   5      578.57      544.98     47.56 o 
  10   4   5       58.56       54.51     17.46 o 
  -6   5   5      206.95      232.80     39.54 o 
  -5   5   5      181.06      166.79     31.84 o 
  -4   5   5       46.72       81.11     22.82 o 
  -3   5   5     1798.57     1811.19     76.65 o 
  -2   5   5      231.96      215.41     28.81 o 
  -1   5   5       83.08       89.23     10.72 o 
   0   5   5     1741.65     1826.43     44.63 o 
   1   5   5      573.86      561.24     34.48 o 
   2   5   5      570.29      558.13     30.21 o 
   3   5   5     1493.68     1470.64     36.61 o 
   4   5   5       18.65       15.55      8.47 o 
   5   5   5      216.29      188.12     24.60 o 
   6   5   5      533.41      543.36     41.64 o 
   7   5   5       76.75       47.14     16.20 o 
   8   5   5      375.73      326.46     37.47 o 
   9   5   5       17.85       20.34     12.25 o 
  10   5   5        1.17        8.70     11.96 o 
  -6   6   5       21.10        1.39     15.16 o 
  -5   6   5       39.01       40.38     19.37 o 
  -4   6   5      367.49      380.06     44.87 o 
  -3   6   5        0.47       16.39     10.70 o 
  -2   6   5      147.65      133.33     23.73 o 
  -1   6   5      519.03      509.22     39.28 o 
   0   6   5       11.58       11.48      5.98 o 
   1   6   5     1750.59     1820.43     45.37 o 
   2   6   5     2257.04     2369.60     50.19 o 
   3   6   5      116.51       92.33     11.67 o 
   4   6   5      673.27      726.47     44.84 o 
   5   6   5      765.29      709.21     45.68 o 
   6   6   5       27.70       18.82     11.12 o 
   7   6   5      825.85      796.66     53.54 o 
   8   6   5      171.41      148.88     26.25 o 
   9   6   5       45.19       20.46     15.32 o 
  10   6   5       61.45       62.07     20.82 o 
  -5   7   5       83.59       57.32     19.59 o 
  -4   7   5        3.26       -1.07     11.28 o 
  -3   7   5      181.13      179.43     29.68 o 
  -2   7   5        1.58       -8.89      9.08 o 
  -1   7   5       11.16       11.99     11.99 o 
   1   7   5      445.91      394.07     21.73 o 
   2   7   5      664.72      704.94     28.68 o 
   3   7   5     2113.93     2204.56     65.11 o 
   4   7   5        0.43        1.20      7.31 o 
   5   7   5      196.27      154.57     23.63 o 
   6   7   5     1540.64     1493.23     67.79 o 
   7   7   5       72.50       67.47     16.58 o 
   8   7   5      221.57      243.86     35.34 o 
   9   7   5      185.79      179.49     30.23 o 
  -5   8   5        0.05      -13.29     13.29 o 
  -4   8   5       91.07       85.93     22.73 o 
  -3   8   5      142.18      159.19     29.68 o 
  -2   8   5       13.36       28.32     13.03 o 
  -1   8   5      278.33      309.55     39.12 o 
   0   8   5      263.32      301.41     36.08 o 
   1   8   5      118.05      135.65     24.02 o 
   2   8   5      175.11      200.05     18.56 o 
   3   8   5       12.84       20.96      7.52 o 
   4   8   5        0.33       -4.48      4.48 o 
   5   8   5      421.02      442.23     41.16 o 
   6   8   5        7.97        2.81     10.44 o 
   7   8   5      699.95      649.98     53.83 o 
   8   8   5       84.34       90.85     20.43 o 
  -4   9   5       22.28       14.35     13.22 o 
  -3   9   5       37.02       49.27     18.56 o 
  -2   9   5      219.40      228.15     35.47 o 
  -1   9   5      144.70      132.74     27.29 o 
   0   9   5      427.38      498.87     47.75 o 
   1   9   5      508.62      459.59     44.74 o 
   2   9   5        6.37       -8.57      8.57 o 
   3   9   5       97.46      114.89     15.16 o 
   4   9   5      167.52      218.14     20.64 o 
   5   9   5      102.79      131.19     23.96 o 
   6   9   5      531.63      450.19     46.36 o 
   7   9   5       67.26       60.59     16.84 o 
  -2  10   5       23.31       20.59     14.32 o 
  -1  10   5      299.83      330.60     45.29 o 
   0  10   5      274.72      292.94     39.47 o 
   1  10   5       62.38       53.25     18.85 o 
   2  10   5      293.09      270.34     36.18 o 
   3  10   5      327.14      295.62     36.24 o 
   4  10   5        0.49       -4.06      6.62 o 
   5  10   5      496.81      463.20     31.75 o 
   6  10   5      105.23      105.39     23.47 o 
   0  11   5       15.31       35.82     16.04 o 
   1  11   5      145.08      133.00     26.06 o 
   2  11   5       23.05       32.68     14.48 o 
   3  11   5       40.33       17.04     13.77 o 
   4  11   5      297.19      280.04     37.89 o 
  -2  -7   6        7.66       23.66     12.91 o 
  -1  -7   6      219.49      329.21     88.53 o 
   0  -7   6        1.06        4.91     13.55 o 
   1  -7   6       43.07       34.27     18.82 o 
   3  -7   6       11.94       11.74     13.84 o 
   4  -7   6       53.57       61.81     21.56 o 
   5  -7   6       11.53       16.13     15.52 o 
  -3  -6   6       78.05      108.93     27.12 o 
  -2  -6   6      121.97      117.48     23.63 o 
  -1  -6   6        2.07        3.17     11.51 o 
   0  -6   6      667.57      666.60     51.37 o 
   1  -6   6      241.12      234.94     32.14 o 
   2  -6   6        6.81        9.14      8.17 o 
   3  -6   6      304.37      403.99     45.58 o 
   4  -6   6       22.57       10.25     14.35 o 
   5  -6   6        0.46       -3.04     12.32 o 
   6  -6   6      180.82      143.70     31.39 o 
   7  -6   6       18.40        0.78     14.13 o 
  -4  -5   6       35.55       43.54     49.00 o 
  -3  -5   6       77.13       23.31     16.10 o 
  -2  -5   6      116.09       86.13     21.14 o 
  -1  -5   6      535.46      547.08     46.33 o 
   0  -5   6       90.10       98.64     20.14 o 
   1  -5   6       73.30       68.64     17.59 o 
   2  -5   6      155.56      176.59     18.72 o 
   3  -5   6      176.59      192.87     19.65 o 
   4  -5   6      153.32      132.26     27.06 o 
   5  -5   6      567.59      518.40     51.95 o 
   6  -5   6       17.25        5.11     13.74 o 
   7  -5   6       51.64       31.07     16.20 o 
   8  -5   6       82.26       49.50     22.92 o 
  -5  -4   6       36.79       74.95     40.75 o 
  -3  -4   6       40.79       58.55     16.49 o 
  -2  -4   6      225.76      227.57     30.97 o 
  -1  -4   6       17.64       17.04      9.34 o 
   0  -4   6      614.01      718.78     46.36 o 
   1  -4   6       23.02       -0.52      6.63 o 
   2  -4   6       26.81       35.59      9.06 o 
   3  -4   6      514.68      481.10     39.46 o 
   4  -4   6      174.01      198.98     28.40 o 
   5  -4   6       45.14       46.30     17.07 o 
   6  -4   6      750.01      732.03     61.68 o 
   7  -4   6       22.53       22.60     16.75 o 
   8  -4   6       20.36       23.47     13.74 o 
   9  -4   6      136.15      125.31     30.00 o 
  -5  -3   6       17.68       -5.72      9.04 o 
  -4  -3   6       75.27       54.56     14.31 o 
  -3  -3   6      671.34      692.12     39.68 o 
  -2  -3   6        3.00       -6.43      6.43 o 
  -1  -3   6      236.37      210.72     27.51 o 
   0  -3   6      499.89      474.98     36.76 o 
   1  -3   6        6.34        4.16      6.24 o 
   2  -3   6      135.29      136.05     15.21 o 
   3  -3   6     1477.39     1530.47     42.46 o 
   4  -3   6      704.50      684.43     28.65 o 
   5  -3   6      414.89      429.23     25.33 o 
   6  -3   6       10.76        5.33     10.02 o 
   7  -3   6       53.61       65.01     22.15 o 
   8  -3   6       49.00       44.78     20.08 o 
   9  -3   6       47.72       43.94     17.10 o 
  -6  -2   6        0.06       12.07      9.45 o 
  -5  -2   6      139.57      130.41     17.84 o 
  -4  -2   6      348.48      396.36     29.03 o 
  -3  -2   6       18.18       12.16      8.50 o 
  -2  -2   6      996.11      984.34     34.96 o 
  -1  -2   6      539.33      528.91     25.65 o 
   0  -2   6      108.75      109.53     18.98 o 
   1  -2   6      973.77      992.17     31.08 o 
   2  -2   6     2177.20     2312.16     51.01 o 
   3  -2   6      694.89      684.38     27.51 o 
   4  -2   6     1518.48     1498.47     45.65 o 
   5  -2   6       17.32       16.60     12.54 o 
   6  -2   6       56.40       54.09     17.81 o 
   7  -2   6       36.46       44.68     17.49 o 
   8  -2   6       51.10       30.81     15.36 o 
   9  -2   6      118.76      167.37     30.62 o 
  10  -2   6       32.39       55.48     19.69 o 
  -6  -1   6       73.84      123.94     18.35 o 
  -5  -1   6       16.03       15.85     19.33 o 
  -4  -1   6       20.11       26.36      8.34 o 
  -3  -1   6      561.71      535.04     47.75 o 
  -2  -1   6        3.07       -3.92      4.55 o 
  -1  -1   6      199.79      197.23     16.52 o 
   0  -1   6     1806.31     1837.41     41.48 o 
   1  -1   6      401.80      392.44     19.55 o 
   2  -1   6      396.66      382.42     20.53 o 
   3  -1   6     3686.09     3737.77     66.70 o 
   4  -1   6      235.86      204.42     17.18 o 
   5  -1   6      169.08      195.11     24.91 o 
   6  -1   6     1335.76     1474.31     50.81 o 
   7  -1   6       94.60       42.51     15.55 o 
   8  -1   6      317.22      285.02     40.48 o 
   9  -1   6      404.17      397.81     48.43 o 
  10  -1   6      103.87       58.48     22.05 o 
  -6   0   6       76.60       97.46     14.73 o 
  -5   0   6       30.47       20.29      8.61 o 
  -4   0   6      102.81      118.56     15.47 o 
  -3   0   6      181.08      143.07     28.87 o 
  -2   0   6      303.82      312.26     25.69 o 
  -1   0   6      274.46      288.22     19.56 o 
   0   0   6       51.43       55.37      6.70 o 
   1   0   6      898.28      920.78     23.20 o 
   2   0   6       53.89       49.18     13.14 o 
   3   0   6     1152.18     1107.43     32.29 o 
   4   0   6     1008.00      996.36     31.60 o 
   5   0   6      193.90      159.80     17.05 o 
   6   0   6       49.92       30.00      7.95 o 
   7   0   6      774.27      802.89     32.30 o 
   8   0   6      119.65      136.98     27.19 o 
   9   0   6      311.36      280.81     39.64 o 
  10   0   6      127.35      131.77     28.74 o 
  -6   1   6       67.90       49.11     19.72 o 
  -5   1   6      160.71      146.99     18.04 o 
  -4   1   6        0.32        1.50      7.94 o 
  -3   1   6     1435.73     1525.34     46.81 o 
  -2   1   6      755.37      739.19     28.08 o 
  -1   1   6        0.68        1.66      4.45 o 
   0   1   6      864.51      798.56     25.59 o 
   1   1   6      763.70      724.54     34.28 o 
   2   1   6       52.27       53.87      6.66 o 
   3   1   6     1784.94     1913.81     43.60 o 
   4   1   6       37.69       30.21      7.53 o 
   5   1   6        0.19       11.67      5.84 o 
   6   1   6      370.10      385.72     24.89 o 
   7   1   6       20.88       18.48      7.31 o 
   8   1   6      544.69      569.07     63.01 o 
   9   1   6      211.24      224.66     35.95 o 
  10   1   6       34.96       24.51     18.17 o 
  -6   2   6       73.37       35.76     19.17 o 
  -5   2   6       15.17       11.51     13.68 o 
  -4   2   6      616.37      609.48     31.67 o 
  -3   2   6     1760.10     1689.12     46.73 o 
  -2   2   6      159.48      173.04     16.82 o 
  -1   2   6      736.62      703.62     42.34 o 
   0   2   6     1296.32     1278.94     33.52 o 
   1   2   6      815.83      764.10     23.39 o 
   2   2   6     2178.30     2281.71     63.95 o 
   3   2   6     1882.52     1925.85     37.69 o 
   4   2   6     1569.26     1487.81     70.45 o 
   5   2   6      977.21     1017.64     34.11 o 
   6   2   6      109.67       86.39     12.81 o 
   7   2   6     1386.82     1350.46     42.91 o 
   8   2   6      126.58      123.95     36.21 o 
   9   2   6       20.64       32.20     10.83 o 
  10   2   6       67.86      113.25     26.74 o 
  -6   3   6        1.51      -12.25     12.25 o 
  -5   3   6      162.41      147.13     31.62 o 
  -4   3   6       45.89       17.43     16.84 o 
  -3   3   6      152.42      160.98     17.36 o 
  -2   3   6       55.19       60.64     12.61 o 
  -1   3   6       25.86        8.35      9.81 o 
   0   3   6      651.95      697.54     24.30 o 
   1   3   6     2762.92     2926.84     52.03 o 
   2   3   6        0.44       -2.18      3.29 o 
   3   3   6     3435.71     3573.89     78.88 o 
   4   3   6     1004.05      979.28     23.74 o 
   5   3   6        0.42        5.01      7.66 o 
   6   3   6      939.24      948.14     83.12 o 
   7   3   6     1348.03     1320.13     63.92 o 
   8   3   6       25.28       34.13      9.89 o 
   9   3   6      346.32      307.63     43.82 o 
  10   3   6      116.27       89.27     15.82 o 
  -6   4   6      107.84      141.89     34.79 o 
  -5   4   6       32.47        1.36     16.49 o 
  -4   4   6       94.25       92.07     23.86 o 
  -3   4   6      267.61      207.88     31.78 o 
  -2   4   6        1.53       -3.35      5.39 o 
  -1   4   6        6.92        5.65      7.24 o 
   0   4   6     1015.62     1043.71     32.46 o 
   1   4   6       52.51       45.16      7.76 o 
   2   4   6     1573.62     1551.64     35.55 o 
   3   4   6      455.81      412.77     17.92 o 
   4   4   6     1209.77     1226.97     30.93 o 
   5   4   6      317.64      319.45     30.87 o 
   6   4   6      725.95      738.08     46.78 o 
   7   4   6      515.45      545.27     43.13 o 
   8   4   6      498.44      511.42     44.65 o 
   9   4   6       55.88       44.45     17.62 o 
  10   4   6      124.46      144.90     26.99 o 
  -6   5   6        6.86       -4.46     14.39 o 
  -5   5   6      245.08      242.92     40.22 o 
  -4   5   6      154.64      122.30     28.29 o 
  -3   5   6        0.53      -11.22     11.22 o 
  -2   5   6      537.03      594.08     45.97 o 
  -1   5   6      449.31      477.53     23.29 o 
   0   5   6        2.27       15.78      5.71 o 
   1   5   6     2383.13     2541.13     61.52 o 
   2   5   6       37.75       43.99      9.23 o 
   3   5   6      152.75      125.73     16.58 o 
   4   5   6       62.31       64.48      9.12 o 
   5   5   6      253.87      223.85     27.87 o 
   6   5   6       50.90       71.35     17.26 o 
   7   5   6      544.82      541.81     44.29 o 
   8   5   6      115.37       68.12     17.33 o 
   9   5   6      112.75       41.61     17.55 o 
  10   5   6       59.54       50.50     16.65 o 
  -5   6   6       43.38       55.51     22.70 o 
  -4   6   6       37.11       81.99     24.28 o 
  -3   6   6      426.34      421.41     45.00 o 
  -2   6   6      298.21      319.54     37.28 o 
  -1   6   6      247.29      246.03     30.62 o 
   0   6   6     1855.63     1947.71     45.81 o 
   1   6   6       74.38       82.80     11.32 o 
   2   6   6     1131.04     1256.18     35.59 o 
   3   6   6      745.38      789.71     28.25 o 
   4   6   6      364.06      360.91     46.62 o 
   5   6   6      295.32      310.56     33.85 o 
   6   6   6     1337.50     1467.94     64.17 o 
   7   6   6      194.88      136.01     23.63 o 
   8   6   6      359.85      465.28     45.97 o 
   9   6   6       21.11       15.78     13.51 o 
  10   6   6        2.26       -6.37     12.48 o 
  -5   7   6       26.05       43.45     20.59 o 
  -4   7   6       47.77       59.45     22.44 o 
  -3   7   6       21.72       22.53     14.10 o 
  -2   7   6      194.04      145.22     26.19 o 
  -1   7   6      174.41      177.23     28.19 o 
   0   7   6        3.20        8.24     11.19 o 
   1   7   6     2207.10     2370.27    119.47 o 
   2   7   6      480.06      536.91     26.25 o 
   3   7   6       30.08       34.45      7.83 o 
   4   7   6      880.91      846.78     32.03 o 
   5   7   6      950.87     1033.47     53.25 o 
   6   7   6      106.53      104.49     22.50 o 
   7   7   6     1015.82     1063.31     58.65 o 
   8   7   6       59.49       25.60     15.58 o 
   9   7   6        0.22        1.20     12.93 o 
  -4   8   6        9.68      -10.73     13.03 o 
  -3   8   6       58.80       31.52     16.00 o 
  -2   8   6      113.13      133.26     27.29 o 
  -1   8   6        0.01       -4.40      7.66 o 
   0   8   6      144.26      135.56     25.54 o 
   1   8   6      231.83      225.82     30.29 o 
   2   8   6       21.34       15.19      5.91 o 
   3   8   6       12.76       19.99      7.18 o 
   4   8   6      115.26      127.05     25.64 o 
   5   8   6      521.10      590.09     31.78 o 
   6   8   6      481.44      514.88     48.20 o 
   7   8   6       18.06       15.36     13.09 o 
   8   8   6      123.77      148.39     27.45 o 
  -3   9   6       63.14       75.84     21.79 o 
  -2   9   6        6.20        2.39     14.35 o 
  -1   9   6      252.18      252.01     37.24 o 
   0   9   6      185.96      166.92     29.06 o 
   1   9   6      128.22      118.62     24.02 o 
   2   9   6       62.65       90.52     21.34 o 
   3   9   6       18.05        9.80      6.44 o 
   4   9   6      216.64      206.55     20.94 o 
   5   9   6      278.78      292.29     25.21 o 
   6   9   6        1.65        5.82     11.99 o 
   7   9   6      177.85      137.82     27.19 o 
  -2  10   6      172.73      243.76     40.12 o 
  -1  10   6       20.99       -9.50     13.22 o 
   0  10   6      173.04      172.51     31.07 o 
   1  10   6      394.46      413.17     46.33 o 
   2  10   6        8.19       29.19     12.90 o 
   3  10   6      162.73      137.72     25.25 o 
   4  10   6      417.99      447.48     31.39 o 
   5  10   6        0.28       -8.02      8.02 o 
   6  10   6      158.34      138.67     29.23 o 
   1  11   6       49.02       38.47     15.68 o 
   2  11   6      207.24      166.88     29.84 o 
   3  11   6       84.14      105.10     24.15 o 
   4  11   6       66.08        9.47     13.00 o 
  -2  -6   7       79.86       45.58     17.26 o 
  -1  -6   7      109.30       84.70     22.82 o 
   0  -6   7        8.46       -9.41     11.44 o 
   1  -6   7       92.23       86.13     21.21 o 
   2  -6   7       45.52       36.95     17.17 o 
   4  -6   7      232.07      226.18     38.25 o 
   5  -6   7        9.40       13.61     16.58 o 
   6  -6   7        6.04       -3.07     13.35 o 
  -3  -5   7       96.52       80.73     20.92 o 
  -2  -5   7      115.49       90.59     22.02 o 
  -1  -5   7      108.15       90.36     22.37 o 
   0  -5   7      294.41      277.48     35.27 o 
   1  -5   7      471.73      495.77     43.29 o 
   2  -5   7        0.05       12.29     10.83 o 
   3  -5   7      704.42      823.30     82.04 o 
   4  -5   7      172.48      177.68     32.72 o 
   5  -5   7      170.47      172.54     32.88 o 
   6  -5   7       42.16       31.59     18.33 o 
   7  -5   7       35.17        7.21     15.94 o 
  -4  -4   7       31.43        8.89     11.51 o 
  -3  -4   7       74.49       73.29     17.98 o 
  -2  -4   7       71.79       63.75     17.07 o 
  -1  -4   7      186.25      197.79     29.42 o 
   0  -4   7       69.29      108.46     21.73 o 
   1  -4   7       31.10       24.21     10.44 o 
   2  -4   7       97.25       98.02     20.04 o 
   3  -4   7        9.37       12.44      7.80 o 
   4  -4   7      583.25      611.94     56.11 o 
   5  -4   7      133.98      122.63     28.09 o 
   6  -4   7       31.21       54.51     21.01 o 
   7  -4   7      125.62      161.13     33.85 o 
   8  -4   7      142.73      204.68     38.21 o 
  -4  -3   7       13.60       33.14     13.03 o 
  -3  -3   7       10.24       24.09     10.31 o 
  -2  -3   7      362.15      311.69     36.40 o 
  -1  -3   7        6.17        5.98      9.63 o 
   0  -3   7        6.05       -6.56      6.56 o 
   1  -3   7      511.54      508.83     40.73 o 
   2  -3   7      146.43      165.94     17.76 o 
   3  -3   7      352.16      369.98     25.21 o 
   4  -3   7      161.03      166.71     18.80 o 
   5  -3   7       70.54       68.96     11.66 o 
   6  -3   7        2.13       27.84     16.65 o 
   7  -3   7      247.46      289.80     44.49 o 
   8  -3   7       84.37       84.57     27.16 o 
   9  -3   7      151.52      117.45     31.23 o 
  -5  -2   7        7.38       28.88     10.03 o 
  -4  -2   7      175.67      158.88     21.66 o 
  -3  -2   7      597.19      519.84     31.74 o 
  -2  -2   7        8.61        5.55      6.20 o 
  -1  -2   7      545.33      612.77     30.31 o 
   0  -2   7      542.88      506.18     40.31 o 
   1  -2   7       36.04       44.84     13.51 o 
   2  -2   7      447.94      483.27     25.89 o 
   3  -2   7      362.00      355.18     22.73 o 
   4  -2   7       22.03       22.79      8.05 o 
   5  -2   7      216.24      224.67     20.48 o 
   6  -2   7       60.11       77.17     12.26 o 
   7  -2   7       96.99       91.07     25.35 o 
   8  -2   7      207.31      195.92     35.53 o 
   9  -2   7        4.95        0.26     12.41 o 
  -5  -1   7       73.68       71.95     14.35 o 
  -4  -1   7      138.83      153.42     18.59 o 
  -3  -1   7        0.33        1.41      5.35 o 
  -2  -1   7      632.19      622.73     30.94 o 
  -1  -1   7       73.72       77.81     12.38 o 
   0  -1   7       10.13       14.19      5.10 o 
   1  -1   7     1292.15     1345.77     55.44 o 
   2  -1   7      245.94      197.59     16.99 o 
   3  -1   7      209.61      187.77     32.33 o 
   4  -1   7     2595.06     2647.54     58.44 o 
   5  -1   7       67.91       69.30     11.62 o 
   6  -1   7       62.55       57.39     10.93 o 
   7  -1   7      828.37      853.92     34.96 o 
   8  -1   7       11.34       21.85     13.13 o 
   9  -1   7       35.08       46.91     18.23 o 
  10  -1   7       47.59       31.55     18.30 o 
  -5   0   7       94.64       98.11     25.52 o 
  -4   0   7       26.48       40.90     10.70 o 
  -3   0   7      162.88      146.11     49.37 o 
  -2   0   7       46.76       34.87      9.59 o 
  -1   0   7      302.89      298.55     20.54 o 
   0   0   7       87.39       80.11     18.35 o 
   1   0   7       84.61       76.96     11.32 o 
   2   0   7     1341.50     1364.31     37.24 o 
   3   0   7      924.76      957.45     38.81 o 
   4   0   7       61.91       73.15     13.85 o 
   5   0   7     1253.33     1283.01     39.57 o 
   6   0   7      386.96      346.67     47.51 o 
   7   0   7        0.79       -5.97      5.97 o 
   8   0   7      642.99      669.18     57.84 o 
   9   0   7      116.88      121.56     27.67 o 
  10   0   7        0.24       10.09     14.35 o 
  -6   1   7       28.17        4.85     16.29 o 
  -5   1   7       60.68       22.34     15.71 o 
  -4   1   7      244.64      209.19     31.46 o 
  -3   1   7        6.49        1.02      5.10 o 
  -2   1   7       90.14       86.44     13.42 o 
  -1   1   7      185.34      189.19     26.98 o 
   0   1   7      260.06      238.77     16.53 o 
   1   1   7      705.00      724.50     23.51 o 
   2   1   7     1279.76     1331.77     36.24 o 
   3   1   7      373.52      384.71     22.41 o 
   4   1   7      879.72      914.05     32.08 o 
   5   1   7      113.49       99.95     13.52 o 
   6   1   7      132.36      147.91     28.39 o 
   7   1   7      487.24      517.08     30.20 o 
   8   1   7      111.96      124.13     26.62 o 
   9   1   7       89.95      103.29     23.60 o 
  10   1   7      193.15      212.31     36.60 o 
  -6   2   7       41.57       42.29     18.78 o 
  -5   2   7      264.95      223.82     36.34 o 
  -4   2   7        4.08       -9.25      9.25 o 
  -3   2   7      451.22      446.10     27.92 o 
  -2   2   7      926.41      920.29     34.10 o 
  -1   2   7       29.08       20.28      6.23 o 
   0   2   7      615.27      722.25     41.28 o 
   1   2   7     2329.58     2215.65     46.05 o 
   2   2   7      642.07      549.66     35.30 o 
   3   2   7      564.26      592.20     32.12 o 
   4   2   7      277.86      267.69     20.39 o 
   5   2   7        0.38       -3.32      5.14 o 
   6   2   7       28.32       22.99      7.87 o 
   7   2   7       18.79       32.12      9.50 o 
   8   2   7      533.52      494.25     48.54 o 
   9   2   7       35.92       45.18     11.68 o 
  10   2   7        0.02       -0.06     15.23 o 
  -5   3   7        5.41      -10.44     10.44 o 
  -4   3   7      166.69      202.83     35.98 o 
  -3   3   7       95.19      104.28     14.50 o 
  -2   3   7        8.31        9.65      6.10 o 
  -1   3   7      864.51      903.83     43.18 o 
   0   3   7      183.48      191.13     20.37 o 
   1   3   7     1606.68     1695.29     40.23 o 
   2   3   7     2708.66     2787.75     85.54 o 
   3   3   7        1.23       -4.82      4.82 o 
   4   3   7       66.37       55.38     13.61 o 
   5   3   7     2263.30     2275.51     55.25 o 
   6   3   7      309.68      295.52     24.00 o 
   7   3   7     1393.49     1317.51     44.48 o 
   8   3   7      571.72      527.36     33.93 o 
   9   3   7       46.82       45.93     12.09 o 
  10   3   7       13.89       20.84      9.96 o 
  -5   4   7       87.07      102.61     28.81 o 
  -4   4   7       42.52       29.13     20.37 o 
  -3   4   7       22.94        8.34     15.26 o 
  -2   4   7      225.29      242.14     24.57 o 
  -1   4   7        4.67       10.16     11.74 o 
   0   4   7      373.93      375.50     21.76 o 
   1   4   7     1630.63     1680.59     40.78 o 
   2   4   7       53.21       44.94      7.88 o 
   3   4   7      200.99      199.59     16.39 o 
   4   4   7     1021.69     1060.50     48.24 o 
   5   4   7        9.66        5.24      7.86 o 
   6   4   7     1143.50     1110.84     51.79 o 
   7   4   7      371.53      479.67     41.77 o 
   8   4   7      410.60      389.24     39.83 o 
   9   4   7      137.54      134.75     24.86 o 
  10   4   7      103.60       81.08     20.66 o 
  -5   5   7       24.79       51.99     21.66 o 
  -4   5   7      157.31      159.74     33.36 o 
  -3   5   7      182.67      242.05     36.60 o 
  -2   5   7       42.76       31.20     14.68 o 
  -1   5   7      262.76      287.55     20.97 o 
   0   5   7      269.74      284.14     28.09 o 
   1   5   7        7.04       -0.96      6.19 o 
   2   5   7      190.28      207.06     25.46 o 
   3   5   7       21.02       24.76      6.66 o 
   4   5   7        3.23        7.44      7.66 o 
   5   5   7     1021.82     1080.83     50.79 o 
   6   5   7        3.01        3.20      7.60 o 
   7   5   7      548.67      480.45     42.74 o 
   8   5   7      251.96      212.37     30.58 o 
   9   5   7       10.14        3.81      9.54 o 
  10   5   7        9.74        7.76     10.57 o 
  -5   6   7       88.01      133.58     30.49 o 
  -4   6   7      183.50      155.67     31.88 o 
  -3   6   7        4.16       -5.72     11.61 o 
  -2   6   7      259.70      256.02     35.50 o 
  -1   6   7      410.94      433.60     41.03 o 
   0   6   7       86.23       82.01     11.99 o 
   1   6   7     1024.40     1134.88     52.00 o 
   2   6   7      433.54      455.51     23.82 o 
   3   6   7       74.28       79.67     11.77 o 
   4   6   7      697.81      712.62     26.92 o 
   5   6   7      120.66      116.06     20.69 o 
   6   6   7      394.85      470.29     42.22 o 
   7   6   7      189.67      232.61     32.88 o 
   8   6   7        2.52        7.99      9.86 o 
   9   6   7        7.81        4.36      9.89 o 
  10   6   7      139.17      175.00     29.26 o 
  -4   7   7       27.18        3.30     17.85 o 
  -3   7   7       29.11       20.46     15.29 o 
  -2   7   7       31.50       39.70     16.91 o 
  -1   7   7      321.87      311.88     36.40 o 
   0   7   7      678.52      748.07     49.98 o 
   1   7   7       12.61        7.26     13.58 o 
   2   7   7      968.95     1066.40     45.94 o 
   3   7   7      391.36      416.46     24.65 o 
   4   7   7       30.81       32.99      8.16 o 
   5   7   7      875.94      928.15     34.20 o 
   6   7   7      668.99      683.96     52.18 o 
   7   7   7        0.03       11.15     10.47 o 
   8   7   7      157.00      108.11     23.28 o 
   9   7   7      145.31      193.43     32.01 o 
  -3   8   7        5.94      -11.96     13.06 o 
  -2   8   7       25.63       36.86     17.49 o 
  -1   8   7      272.20      213.28     33.36 o 
   0   8   7        0.06       -5.43      8.53 o 
   1   8   7      259.35      291.29     35.11 o 
   2   8   7      314.79      399.88     26.11 o 
   3   8   7       35.54       50.19     15.86 o 
   4   8   7      433.82      440.48     39.12 o 
   5   8   7      446.01      474.24     28.90 o 
   6   8   7      283.61      242.89     34.33 o 
   7   8   7      301.65      366.91     44.00 o 
   8   8   7       58.68       67.70     20.24 o 
  -2   9   7      139.02      150.14     30.84 o 
  -1   9   7        1.76       -8.86     12.54 o 
   0   9   7      130.30      138.63     27.77 o 
   1   9   7       33.86       16.36     12.38 o 
   2   9   7        0.28       -7.92      7.92 o 
   3   9   7        6.54       -0.64     17.89 o 
   4   9   7      154.57      162.53     18.24 o 
   5   9   7      186.49      194.63     20.48 o 
   6   9   7      266.57      287.18     25.32 o 
   7   9   7        0.19       26.03      9.93 o 
   0  10   7       56.61       42.80     19.14 o 
   1  10   7       46.46       24.47     16.46 o 
   2  10   7      253.61      272.96     37.11 o 
   3  10   7      122.82      125.86     25.15 o 
   4  10   7       71.03       74.12     12.79 o 
   5  10   7      362.70      422.54     31.13 o 
   6  10   7        0.29       -6.90      6.90 o 
   1  -6   8       54.87       73.23     19.14 o 
   2  -6   8       50.30       20.85     14.94 o 
  -1  -5   8      236.03      150.98     27.48 o 
   0  -5   8       10.07       -0.16     11.77 o 
   1  -5   8       61.59       85.90     21.98 o 
   2  -5   8      258.67      335.97     39.38 o 
   3  -5   8        6.16       -7.14     11.06 o 
   4  -5   8      101.31       81.44     27.64 o 
   5  -5   8      138.31      184.89     35.11 o 
   6  -5   8        1.66       -6.72     12.29 o 
  -2  -4   8       63.57       66.15     19.04 o 
  -1  -4   8       29.56       54.28     17.88 o 
   0  -4   8       39.04       28.22     12.96 o 
   1  -4   8       10.61       19.69     12.16 o 
   2  -4   8       29.29        9.70     11.48 o 
   3  -4   8      275.41      303.25     36.18 o 
   4  -4   8      122.59      154.66     19.58 o 
   5  -4   8      141.17      133.00     29.81 o 
   6  -4   8      128.89      217.51     39.80 o 
   7  -4   8       22.58       -0.03     17.94 o 
  -3  -3   8       24.80       15.94      9.89 o 
  -2  -3   8        3.68        3.62     11.28 o 
  -1  -3   8      190.30      182.79     29.19 o 
   0  -3   8        3.69        2.13     10.57 o 
   1  -3   8       34.95       24.76     12.90 o 
   2  -3   8      501.52      589.36     45.58 o 
   3  -3   8       44.49       45.86     10.89 o 
   4  -3   8      260.86      253.54     23.53 o 
   5  -3   8      280.23      296.27     25.53 o 
   6  -3   8       25.06       14.39     14.84 o 
   7  -3   8      103.01      111.25     28.74 o 
   8  -3   8      142.66      104.23     28.90 o 
  -4  -2   8       49.10       36.85     11.11 o 
  -3  -2   8      102.34       91.73     20.79 o 
  -2  -2   8      199.13      162.62     26.35 o 
  -1  -2   8       63.78       74.03     17.36 o 
   0  -2   8       50.68       63.82     17.59 o 
   1  -2   8      457.51      437.74     39.89 o 
   2  -2   8      131.67      122.08     21.76 o 
   3  -2   8      712.46      761.85     34.18 o 
   4  -2   8       67.42       84.91     13.28 o 
   5  -2   8        0.92       -6.30      6.90 o 
   6  -2   8       21.38       24.96      9.05 o 
   7  -2   8       26.38       28.68     14.35 o 
   8  -2   8        1.87       16.97     15.58 o 
   9  -2   8      106.28       70.25     20.95 o 
  -4  -1   8       90.45       79.00     13.39 o 
  -3  -1   8      145.74      119.17     16.41 o 
  -2  -1   8        2.21       -7.03      7.03 o 
  -1  -1   8      408.53      332.12     36.56 o 
   0  -1   8      565.44      530.56     42.25 o 
   1  -1   8       63.09       51.60     15.81 o 
   2  -1   8     1673.82     1610.91     63.79 o 
   3  -1   8      210.61      184.63     28.69 o 
   4  -1   8        6.01       -0.35      5.86 o 
   5  -1   8      346.93      342.82     27.54 o 
   6  -1   8      155.09      145.97     17.69 o 
   7  -1   8        5.39       17.54     12.14 o 
   8  -1   8      421.74      368.00     46.72 o 
   9  -1   8        7.36        7.05     12.09 o 
  -4   0   8       79.75       91.32     14.59 o 
  -3   0   8       27.25       29.69     11.99 o 
  -2   0   8      105.23      125.18     17.34 o 
  -1   0   8      184.90      188.38     26.51 o 
   0   0   8       71.25      100.58     18.69 o 
   1   0   8      325.66      209.30     25.96 o 
   2   0   8       44.05       49.82     10.17 o 
   3   0   8      758.51      734.61     29.59 o 
   4   0   8      209.27      195.35     24.51 o 
   5   0   8      614.23      611.32     38.10 o 
   6   0   8      183.30      159.14     18.49 o 
   7   0   8      617.49      632.64     34.29 o 
   8   0   8       10.69       20.53      8.81 o 
   9   0   8      280.78      222.30     37.95 o 
  10   0   8       33.86       51.66     19.46 o 
  -5   1   8       14.87        8.50     13.90 o 
  -4   1   8       12.91        1.89     10.23 o 
  -3   1   8      146.97      153.47     17.87 o 
  -2   1   8       47.46       39.87      9.55 o 
  -1   1   8       19.61       12.93     12.04 o 
   0   1   8      395.88      394.39     35.43 o 
   1   1   8       22.68       10.28      8.96 o 
   2   1   8      785.56      767.55     28.64 o 
   3   1   8      150.00      134.01     17.73 o 
   4   1   8       17.02       24.24      7.87 o 
   5   1   8      145.40      163.86     32.67 o 
   6   1   8      344.76      345.11     31.59 o 
   7   1   8      240.92      226.94     22.80 o 
   8   1   8      674.62      728.74     38.08 o 
   9   1   8        1.12        6.69     13.06 o 
  10   1   8        0.04       12.41     13.87 o 
  -5   2   8       69.46       77.53     21.79 o 
  -4   2   8      501.93      472.27     49.72 o 
  -3   2   8       27.97       18.09     14.29 o 
  -2   2   8      107.48       76.28     12.16 o 
  -1   2   8      610.83      628.43     30.12 o 
   0   2   8       11.07       14.54     10.44 o 
   1   2   8      309.61      318.90     31.10 o 
   2   2   8      910.67      995.39     47.65 o 
   3   2   8       12.93       11.63      7.89 o 
   4   2   8      126.78       89.08     13.43 o 
   5   2   8      266.67      248.29     30.39 o 
   6   2   8      493.63      481.48     30.27 o 
   7   2   8      336.25      324.71     31.10 o 
   8   2   8        0.17       11.50      8.37 o 
   9   2   8       60.11       35.79     11.47 o 
  10   2   8       50.61       32.81     17.55 o 
  -5   3   8       77.88       84.80     26.77 o 
  -4   3   8       26.75       -0.42     14.00 o 
  -3   3   8       84.14      110.99     27.25 o 
  -2   3   8       78.73      114.91     15.68 o 
  -1   3   8        3.41        5.95      5.63 o 
   0   3   8     1126.16     1180.91     45.29 o 
   1   3   8      360.74      356.82     31.59 o 
   2   3   8       31.06       31.84      9.57 o 
   3   3   8     1527.20     1617.21     61.36 o 
   4   3   8      447.06      401.37     35.43 o 
   5   3   8      100.97       98.24     18.17 o 
   6   3   8     1743.53     1836.94     53.22 o 
   7   3   8        6.47        2.26     10.98 o 
   8   3   8       79.32       52.43     12.80 o 
   9   3   8      135.05      142.58     20.59 o 
  10   3   8       61.12       41.17     21.76 o 
  -4   4   8       54.46       71.00     24.63 o 
  -3   4   8        2.25       29.42     17.91 o 
  -2   4   8       34.81       32.68     17.20 o 
  -1   4   8      395.87      423.15     26.27 o 
   0   4   8      107.14      116.08     13.85 o 
   1   4   8      473.11      478.71     27.01 o 
   2   4   8     1195.48     1295.44     53.86 o 
   3   4   8       26.09        6.89      7.08 o 
   4   4   8      352.77      431.43     37.08 o 
   5   4   8     1064.23     1084.00     52.83 o 
   6   4   8       19.63       25.80     10.99 o 
   7   4   8      364.44      418.44     41.16 o 
   8   4   8      346.44      293.49     35.95 o 
   9   4   8       10.57       25.30      9.31 o 
  10   4   8      103.35      112.34     23.05 o 
  -4   5   8       27.51       48.01     18.78 o 
  -3   5   8       25.32       45.16     19.88 o 
  -2   5   8       92.21      101.38     24.80 o 
  -1   5   8       97.71      109.29     23.67 o 
   0   5   8      249.27      262.60     20.69 o 
   1   5   8      198.44      166.12     25.01 o 
   2   5   8        0.00       -0.19      6.40 o 
   3   5   8      251.28      254.82     28.84 o 
   4   5   8      142.91      170.44     24.70 o 
   5   5   8       14.12       15.42      9.44 o 
   6   5   8      855.89      859.93     53.76 o 
   7   5   8       20.06       17.55     10.47 o 
   8   5   8       34.26       28.81     14.45 o 
   9   5   8      264.76      373.73     42.87 o 
  10   5   8       54.76       54.09     18.40 o 
  -4   6   8       59.26       92.17     26.74 o 
  -3   6   8      226.79      255.82     39.89 o 
  -2   6   8        6.05       40.96     17.98 o 
  -1   6   8      293.35      265.26     35.01 o 
   0   6   8      543.54      544.49     28.37 o 
   1   6   8       44.41       59.40      9.81 o 
   2   6   8      190.66      186.25     17.56 o 
   3   6   8      200.89      170.44     23.24 o 
   4   6   8       13.38       -2.94      7.02 o 
   5   6   8      433.15      461.08     41.32 o 
   6   6   8        6.90       15.91      8.92 o 
   7   6   8      278.51      243.41     34.01 o 
   8   6   8       41.89       81.18     19.82 o 
   9   6   8        2.97       20.82     10.31 o 
  -3   7   8        2.63       11.83     16.49 o 
  -2   7   8      147.63      131.90     26.96 o 
  -1   7   8      119.19       88.84     22.60 o 
   0   7   8      291.84      253.82     33.36 o 
   1   7   8      542.09      581.00     29.67 o 
   2   7   8      192.73      235.73     20.59 o 
   3   7   8       33.21       33.77      8.50 o 
   4   7   8      974.93     1088.59     55.54 o 
   5   7   8      197.12      192.49     27.58 o 
   6   7   8      640.40      624.60     50.47 o 
   7   7   8      233.17      276.84     36.92 o 
   8   7   8       23.95       27.25     13.03 o 
   9   7   8       38.59       37.21     15.36 o 
  -2   8   8        4.35       11.57     14.81 o 
  -1   8   8       64.53       41.12     17.26 o 
   0   8   8      413.62      405.34     43.94 o 
   1   8   8       23.98       13.06     14.13 o 
   2   8   8       29.77       46.22     10.02 o 
   3   8   8      464.94      567.01     32.94 o 
   4   8   8        9.86        8.99      9.93 o 
   5   8   8      573.32      574.94     46.26 o 
   6   8   8      203.78      206.13     31.94 o 
   7   8   8       12.85       24.09     12.32 o 
   8   8   8       62.12      116.29     23.21 o 
  -1   9   8       71.06       28.97     17.36 o 
   0   9   8        4.53       17.85     15.62 o 
   1   9   8        0.78       -6.69     11.38 o 
   2   9   8       10.12        1.81     10.73 o 
   3   9   8       21.19       18.60      8.90 o 
   4   9   8      362.02      432.66     29.20 o 
   5   9   8       20.35        3.27     10.57 o 
   6   9   8      153.34      154.92     28.45 o 
   7   9   8       75.80       72.74     20.92 o 
   1  10   8       68.33      103.84     24.67 o 
   2  10   8        8.69       32.20     13.87 o 
   3  10   8      285.70      315.86     39.70 o 
   4  10   8       66.30       86.61     19.75 o 
   5  10   8       24.95       28.42     14.32 o 
   1  -5   9       21.49       31.97     13.58 o 
   2  -5   9       37.85       31.55     16.36 o 
   3  -5   9      183.38      232.19     33.43 o 
  -1  -4   9       76.28       92.46     23.67 o 
   0  -4   9       35.25       24.51     13.58 o 
   1  -4   9       58.98       94.76     21.01 o 
   2  -4   9      214.62      259.93     35.08 o 
   3  -4   9       18.49       12.80     13.06 o 
   4  -4   9      187.90      177.68     30.10 o 
   5  -4   9       46.06       24.76     16.00 o 
   6  -4   9        0.01       22.11     15.32 o 
  -2  -3   9       21.65       21.47     10.51 o 
  -1  -3   9        1.34       -5.56      9.76 o 
   0  -3   9       77.22       53.47     18.91 o 
   1  -3   9        2.91       -8.89      8.89 o 
   2  -3   9      116.98      150.20     27.87 o 
   3  -3   9      248.51      288.31     35.79 o 
   4  -3   9        0.33       -6.94      6.94 o 
   5  -3   9        0.42        5.52     12.51 o 
   6  -3   9      261.89      301.66     43.97 o 
   7  -3   9       15.22       27.93     16.65 o 
  -2  -2   9       17.10       13.32     10.31 o 
  -1  -2   9       71.56       68.70     18.27 o 
   0  -2   9      131.80      116.45     22.63 o 
   1  -2   9      135.73      137.27     25.15 o 
   2  -2   9      145.57      124.95     23.60 o 
   3  -2   9       13.47       25.12     12.25 o 
   4  -2   9       60.05       53.54     12.54 o 
   5  -2   9        8.11        5.67     16.05 o 
   6  -2   9       14.14        6.18      9.00 o 
   7  -2   9      276.18      298.82     42.19 o 
   8  -2   9       24.22       17.59     18.94 o 
  -3  -1   9       51.01       38.99     12.25 o 
  -2  -1   9      173.73      164.52     26.54 o 
  -1  -1   9       56.70       62.10     15.55 o 
   0  -1   9      159.43      159.45     25.57 o 
   1  -1   9      285.16      282.40     34.66 o 
   2  -1   9       18.98        5.98      9.02 o 
   3  -1   9      346.46      330.15     34.82 o 
   4  -1   9      207.10      167.20     19.01 o 
   5  -1   9       11.29       10.34      8.39 o 
   6  -1   9      384.55      366.33     28.44 o 
   7  -1   9       35.31       25.96     23.37 o 
   8  -1   9       33.41       56.22     22.40 o 
   9  -1   9       21.25      -11.28     11.28 o 
  -3   0   9       62.96       59.36     15.42 o 
  -2   0   9       11.01       19.33      9.57 o 
  -1   0   9       73.36       58.39     16.04 o 
   0   0   9      232.29      203.42     28.90 o 
   1   0   9       69.98       72.29     17.04 o 
   2   0   9      460.91      540.03     43.06 o 
   3   0   9      514.44      460.84     28.31 o 
   4   0   9      132.14       91.16     14.11 o 
   5   0   9      336.31      312.99     25.98 o 
   6   0   9      305.65      297.40     25.78 o 
   7   0   9      246.86      225.54     23.51 o 
   8   0   9       70.65       38.61     12.01 o 
   9   0   9       45.62       54.15     23.54 o 
  -4   1   9       18.42       20.06      9.34 o 
  -3   1   9        0.02       -0.03      9.18 o 
  -2   1   9       84.71      105.98     21.24 o 
  -1   1   9       33.61       20.17     10.80 o 
   0   1   9       37.82       64.17     16.20 o 
   1   1   9      502.01      465.12     39.18 o 
   2   1   9        0.41       -6.43      6.43 o 
   3   1   9      367.46      357.18     24.97 o 
   4   1   9      446.81      454.90     28.46 o 
   5   1   9       69.56       62.07     12.91 o 
   6   1   9      308.47      289.41     40.69 o 
   7   1   9      421.65      430.88     31.30 o 
   8   1   9        0.79        6.00      8.93 o 
   9   1   9      101.39      100.53     16.71 o 
  10   1   9      129.63      112.31     26.35 o 
  -4   2   9       26.91        2.39     14.68 o 
  -3   2   9      154.78      145.36     18.37 o 
  -2   2   9       34.67       46.20     15.03 o 
  -1   2   9        8.52       19.75      9.80 o 
   0   2   9      540.67      503.59     40.77 o 
   1   2   9       40.62       23.24      8.76 o 
   2   2   9      209.83      188.06     26.15 o 
   3   2   9      190.96      200.09     26.15 o 
   4   2   9       29.29       34.93     13.03 o 
   5   2   9       12.06        3.76      6.62 o 
   6   2   9      107.27       93.95     15.06 o 
   7   2   9       65.49       71.53     21.16 o 
   8   2   9      104.43      113.06     17.72 o 
   9   2   9       55.06       62.06     13.55 o 
  10   2   9       35.92        5.66     12.54 o 
  -4   3   9       97.44       71.54     22.76 o 
  -3   3   9       58.01       60.55     20.08 o 
  -2   3   9      146.20      172.46     18.88 o 
  -1   3   9      257.16      204.19     27.67 o 
   0   3   9       14.98        5.98      7.31 o 
   1   3   9      806.74      805.97     44.94 o 
   2   3   9      152.38      141.34     22.21 o 
   3   3   9       53.24       34.46     12.19 o 
   4   3   9      420.46      385.17     36.24 o 
   5   3   9      206.26      184.78     29.21 o 
   6   3   9      218.24      228.55     23.02 o 
   7   3   9      633.50      562.86     35.74 o 
   8   3   9        2.46        2.71      9.10 o 
   9   3   9        4.80       20.40      9.41 o 
  10   3   9       48.67       37.50     17.55 o 
  -3   4   9       35.47       75.97     23.79 o 
  -2   4   9       54.37       68.21     22.37 o 
  -1   4   9       46.76       36.16      9.78 o 
   0   4   9      777.15      834.74     46.55 o 
   1   4   9      137.28      151.66     23.96 o 
   2   4   9      111.79       83.99     17.30 o 
   3   4   9      451.20      419.08     37.11 o 
   4   4   9      545.68      490.99     40.67 o 
   5   4   9      177.21      200.47     27.16 o 
   6   4   9     1124.30     1058.01     55.61 o 
   7   4   9       15.32       32.04     12.67 o 
   8   4   9      102.53      109.34     23.05 o 
   9   4   9       79.44       63.20     18.94 o 
  10   4   9       15.17       -1.97     12.87 o 
  -3   5   9       32.79       36.05     21.50 o 
  -2   5   9       14.57       27.71     18.69 o 
  -1   5   9      119.40      132.00     28.00 o 
   0   5   9       90.20       88.74     16.46 o 
   1   5   9       51.30       51.11     12.61 o 
   2   5   9       42.14       39.31     12.45 o 
   3   5   9      104.20       80.60     17.07 o 
   4   5   9      510.24      533.50     43.03 o 
   5   5   9      316.90      292.77     33.62 o 
   6   5   9       84.59       99.80     21.50 o 
   7   5   9      536.25      541.19     49.08 o 
   8   5   9       74.99       59.16     19.33 o 
   9   5   9       28.18       33.69     14.61 o 
  -3   6   9       15.64       57.97     23.73 o 
  -2   6   9      163.19      143.96     31.07 o 
  -1   6   9       13.02       22.34     15.84 o 
   0   6   9       77.59       62.91     20.69 o 
   1   6   9      156.03      169.34     24.67 o 
   2   6   9        3.91        2.68      7.60 o 
   3   6   9      114.80      126.47     21.82 o 
   4   6   9      253.79      237.88     30.26 o 
   5   6   9      111.79      105.39     21.27 o 
   6   6   9      222.74      208.88     30.42 o 
   7   6   9       11.52       42.45     13.84 o 
   8   6   9        0.81       12.90     11.44 o 
   9   6   9      103.69       95.24     21.82 o 
  -2   7   9        0.48      -13.29     13.29 o 
  -1   7   9      200.98      234.32     36.34 o 
   0   7   9      184.36      192.04     30.20 o 
   2   7   9      276.18      329.05     34.20 o 
   3   7   9      280.93      292.68     33.95 o 
   4   7   9       60.16       60.71     16.46 o 
   5   7   9      456.67      426.55     42.84 o 
   6   7   9       51.82       53.54     15.84 o 
   7   7   9       15.42       20.14     12.64 o 
   8   7   9       81.56       53.28     15.68 o 
  -1   8   9       39.26       47.23     18.78 o 
   0   8   9       57.92       38.89     18.40 o 
   1   8   9      388.49      363.93     41.35 o 
   3   8   9      139.39      142.99     24.51 o 
   4   8   9      624.45      639.54     49.59 o 
   5   8   9       16.85       38.15     13.68 o 
   6   8   9      108.73      107.07     22.02 o 
   7   8   9      202.23      134.85     24.93 o 
   8   8   9       32.59       35.59     13.29 o 
   0   9   9       36.86       38.28     19.33 o 
   1   9   9       21.21       28.93     18.40 o 
   4   9   9        1.98       16.75     11.80 o 
   5   9   9      296.67      285.92     36.92 o 
   6   9   9       44.31       56.80     16.75 o 
   3  -4  10      102.69       90.39     24.54 o 
   0  -3  10        6.23       -9.93      9.93 o 
   1  -3  10       93.50       84.31     20.59 o 
   2  -3  10       24.16       47.43     19.82 o 
   3  -3  10       10.33       47.46     17.39 o 
   4  -3  10      194.09      194.88     31.39 o 
   5  -3  10       28.65       25.09     15.13 o 
   6  -3  10       19.86       47.98     15.62 o 
  -1  -2  10        3.67        1.62      8.37 o 
   0  -2  10       54.69       83.54     19.43 o 
   1  -2  10      112.38      113.48     24.09 o 
   2  -2  10      123.31      114.96     24.38 o 
   3  -2  10       73.84       80.66     19.01 o 
   4  -2  10       27.83       26.54     14.19 o 
   5  -2  10       46.02       61.21     15.95 o 
   6  -2  10       53.30       69.76     19.83 o 
   7  -2  10       14.54       11.67     16.23 o 
  -1  -1  10      118.31      168.63     26.03 o 
   0  -1  10      108.63      125.47     25.28 o 
   1  -1  10       61.72       89.55     20.34 o 
   2  -1  10      237.99      286.21     35.95 o 
   3  -1  10       11.47       12.80     12.61 o 
   4  -1  10       22.45       22.27     11.32 o 
   5  -1  10       42.11       52.55     12.79 o 
   6  -1  10        1.09       -6.13     13.51 o 
   7  -1  10       74.33       80.34     14.50 o 
   8  -1  10       18.85       28.71     18.72 o 
  -2   0  10      104.72      119.65     22.50 o 
  -1   0  10       20.67        3.98     10.38 o 
   0   0  10       60.79       58.26     15.45 o 
   1   0  10      339.69      318.93     37.76 o 
   2   0  10       17.35       16.23     12.41 o 
   3   0  10       82.94       54.67     17.10 o 
   4   0  10      410.33      468.92     31.36 o 
   5   0  10        2.49       -0.07      7.98 o 
   6   0  10      203.63      163.86     20.41 o 
   7   0  10      228.90      238.67     25.01 o 
   8   0  10       96.98      119.95     21.63 o 
   9   0  10       44.31       25.83     17.23 o 
  -2   1  10        2.26       -8.05      8.05 o 
  -1   1  10       84.28       87.10     21.14 o 
   0   1  10       10.21       21.43     10.99 o 
   1   1  10      109.06      103.16     21.73 o 
   2   1  10      255.46      308.91     36.08 o 
   3   1  10       46.98       51.63     16.39 o 
   4   1  10        0.42        3.29      7.38 o 
   5   1  10      410.55      375.13     28.71 o 
   6   1  10       33.75       37.73     17.55 o 
   7   1  10      218.56      172.80     21.47 o 
   8   1  10      139.54      142.80     53.31 o 
   9   1  10       13.48       18.10     14.00 o 
  -2   2  10       63.25       42.55     14.48 o 
  -1   2  10       61.40       60.26     17.68 o 
   0   2  10       41.99       13.74     10.67 o 
   1   2  10      232.78      214.67     29.61 o 
   2   2  10       22.42       30.55     13.38 o 
   3   2  10        3.43        9.96      8.47 o 
   4   2  10      143.40      138.12     17.62 o 
   5   2  10        3.31       -6.50      6.50 o 
   6   2  10      396.71      396.92     30.48 o 
   7   2  10      143.34      149.17     19.24 o 
   8   2  10       31.82       25.60     10.90 o 
   9   2  10       19.37       11.82      8.62 o 
  -2   3  10       50.93       70.25     17.36 o 
  -1   3  10       94.34      124.14     21.98 o 
   0   3  10      173.62      165.49     26.25 o 
   1   3  10      107.58      113.77     20.34 o 
   2   3  10      158.38      121.53     21.66 o 
   3   3  10      214.95      233.03     30.32 o 
   4   3  10       13.56       13.58      9.25 o 
   5   3  10      617.31      641.83     48.66 o 
   6   3  10       37.59       26.49     16.39 o 
   7   3  10       16.55       18.12      9.49 o 
   8   3  10       38.99       59.80     13.69 o 
   9   3  10       77.76       67.51     14.60 o 
  -1   4  10      167.36      167.56     26.87 o 
   0   4  10        7.82       18.98     10.18 o 
   1   4  10      279.44      322.26     35.21 o 
   2   4  10      266.37      238.07     30.58 o 
   3   4  10        1.47       17.59      9.15 o 
   4   4  10      456.67      400.66     39.83 o 
   5   4  10      479.64      437.64     42.64 o 
   6   4  10       54.52       71.38     18.20 o 
   7   4  10      156.99      146.78     26.35 o 
   8   4  10      149.67      193.39     30.65 o 
   9   4  10        0.12        6.08     12.71 o 
   0   5  10      128.22      119.49     22.11 o 
   1   5  10       89.82       97.18     19.20 o 
   2   5  10      116.72      114.61     21.50 o 
   3   5  10      209.77      182.08     27.06 o 
   4   5  10      119.52      121.43     22.53 o 
   5   5  10      267.06      265.55     33.91 o 
   6   5  10      175.56      166.37     28.09 o 
   7   5  10       44.59       45.23     16.65 o 
   8   5  10       96.22      111.86     22.76 o 
   9   5  10      180.10      239.24     37.28 o 
   1   6  10       14.28       15.94      9.99 o 
   2   6  10       71.06       69.15     16.20 o 
   3   6  10       22.33       23.50     10.83 o 
   4   6  10       61.57      105.78     20.76 o 
   5   6  10      126.54       96.08     19.95 o 
   6   6  10       56.81       45.68     17.10 o 
   7   6  10       66.65      141.44     27.06 o 
   8   6  10      101.22      119.94     24.86 o 
   2   7  10       26.51       41.28     13.51 o 
   3   7  10      138.63      111.54     20.76 o 
   4   7  10      210.58      264.00     34.56 o 
   5   7  10       69.87       67.12     17.43 o 
   6   7  10      159.67      150.36     25.70 o 
   7   7  10       30.95       23.60     12.67 o 
   8   7  10        6.47       -2.13      8.89 o 
   3   8  10      147.59      148.00     25.18 o 
   4   8  10       56.20       58.23     17.07 o 
   5   8  10      357.78      292.77     37.05 o 
   6   8  10       61.70       28.93     16.00 o 
   7   8  10        1.04        1.75     10.25 o 
   4   9  10      132.90       81.57     20.08 o 
   5   9  10        1.97       26.28     12.61 o 
   2  -2  11       33.29        8.66     13.74 o 
   3  -2  11       16.16       -3.62     10.93 o 
   4  -2  11        8.73       11.86     12.61 o 
   5  -2  11       71.31      102.71     24.05 o 
   1  -1  11       36.06       53.12     16.97 o 
   2  -1  11        4.89        1.55     12.12 o 
   3  -1  11       51.56       42.25     18.17 o 
   4  -1  11        6.65       14.94     14.32 o 
   5  -1  11       30.37       35.14     14.61 o 
   6  -1  11      106.05      160.96     62.96 o 
   7  -1  11        7.62       -4.52     10.05 o 
   0   0  11       16.10        2.04      9.05 o 
   1   0  11       36.66       32.65     15.00 o 
   2   0  11      246.41      284.21     38.12 o 
   3   0  11       20.71       33.27     14.74 o 
   4   0  11       39.27       11.51     11.54 o 
   5   0  11      287.96      317.01     28.33 o 
   6   0  11        9.61        5.26      9.02 o 
   7   0  11       28.74       16.06     10.24 o 
  -1   1  11        0.90       -9.18      9.18 o 
   0   1  11       89.69       93.53     20.82 o 
   1   1  11       60.78       46.65     14.16 o 
   2   1  11        0.00       -2.36      8.02 o 
   3   1  11      201.48      197.76     30.87 o 
   4   1  11      134.00      154.63     27.80 o 
   5   1  11        3.55       15.79      9.34 o 
   6   1  11      293.09      320.94     28.72 o 
   7   1  11       31.92       44.60     12.82 o 
   8   1  11        0.26       -1.17      9.00 o 
  -1   2  11       51.98       32.20     15.94 o 
   0   2  11       58.64      102.48     20.01 o 
   1   2  11       26.39        2.78      8.89 o 
   2   2  11      113.13      112.38     22.24 o 
   3   2  11       64.20       71.97     16.58 o 
   4   2  11        0.16       -9.12      9.12 o 
   5   2  11      156.39      161.02     19.77 o 
   6   2  11       12.66        9.73      9.83 o 
   7   2  11       40.23       24.87     15.94 o 
   8   2  11      116.38      144.76     19.88 o 
  -1   3  11       72.96      110.21     21.73 o 
   0   3  11       24.22       37.83     11.61 o 
   1   3  11       85.40       45.07     15.03 o 
   2   3  11       60.20       97.15     20.27 o 
   3   3  11       12.47       15.03     10.54 o 
   4   3  11       13.89       21.31     10.05 o 
   5   3  11        8.20       12.87     11.48 o 
   6   3  11      163.98      214.63     32.14 o 
   7   3  11       15.62        4.76      8.98 o 
   8   3  11        0.53        3.32     18.82 o 
  -1   4  11       65.12       76.33     17.33 o 
   0   4  11      169.39      189.87     28.87 o 
   1   4  11        1.94       -9.80      9.80 o 
   2   4  11       43.20       57.19     15.81 o 
   3   4  11      364.16      371.85     40.54 o 
   4   4  11        1.95        2.30      9.54 o 
   5   4  11      390.53      458.75     45.62 o 
   6   4  11      234.91      184.54     28.81 o 
   7   4  11       11.76        9.57     11.54 o 
   8   4  11       25.59       32.56     15.00 o 
   0   5  11        0.43       -0.78      9.73 o 
   1   5  11       63.90       78.04     17.98 o 
   2   5  11      120.42      125.47     23.73 o 
   3   5  11       11.35        8.70     12.03 o 
   4   5  11      253.51      332.09     38.21 o 
   5   5  11      101.92      130.06     23.86 o 
   6   5  11       87.26       89.33     20.01 o 
   7   5  11      113.84       80.98     21.01 o 
   8   5  11       75.42       78.95     21.53 o 
   1   6  11        8.89       10.09      9.41 o 
   2   6  11        3.74       -1.88      9.28 o 
   3   6  11      172.91      197.47     28.77 o 
   4   6  11        0.07       -0.65      9.18 o 
   5   6  11      141.50      166.11     28.35 o 
   6   6  11      125.46      134.13     24.73 o 
   7   6  11       10.14       16.84      9.54 o 
   8   6  11       21.42       21.85     13.16 o 
   2   7  11      109.19      135.69     24.21 o 
   3   7  11        7.68       28.03     11.44 o 
   4   7  11      107.57       68.02     18.98 o 
   5   7  11       47.17       51.99     18.59 o 
   6   7  11        0.04        2.23     10.67 o 
   7   7  11       10.15       29.00     10.93 o 
   3   8  11      172.99      132.42     25.57 o 
   4   8  11      138.38      157.35     27.35 o 
   5   8  11        0.11       -9.08      9.08 o 
   3   0  12       74.61       45.75     16.88 o 
   4   0  12       14.78        9.63     11.93 o 
   5   0  12       20.52        1.00     14.06 o 
   2   1  12       58.09       75.00     17.85 o 
   3   1  12       43.91       13.13     10.86 o 
   4   1  12       73.34       82.99     21.98 o 
   5   1  12      104.27      138.85     27.38 o 
   6   1  12        2.66       -8.68      8.68 o 
   1   2  12       41.82       53.41     14.77 o 
   2   2  12        0.23        8.18     10.28 o 
   3   2  12       39.93       59.68     16.58 o 
   4   2  12       55.64       24.70     13.77 o 
   5   2  12       52.11       47.30     16.16 o 
   6   2  12      174.72      160.75     33.04 o 
   7   2  12       11.80       20.48     10.35 o 
   1   3  12        0.16       11.77     10.09 o 
   2   3  12       23.23       40.06     12.90 o 
   3   3  12       18.57       41.09     14.00 o 
   4   3  12       65.89       90.55     20.30 o 
   5   3  12       76.63       77.66     21.50 o 
   6   3  12        1.80       11.12     11.28 o 
   7   3  12       23.22       47.62     15.58 o 
   1   4  12      105.57      188.54     26.74 o 
   2   4  12       29.42       32.81     12.03 o 
   3   4  12       41.97       47.98     15.84 o 
   4   4  12      268.80      293.32     36.69 o 
   5   4  12        0.04       -8.60      8.60 o 
   6   4  12       27.52       28.13     14.61 o 
   7   4  12       59.63       78.01     20.14 o 
   2   5  12       61.76       65.47     15.42 o 
   3   5  12      142.90      188.09     28.90 o 
   4   5  12        1.20       -6.56      9.86 o 
   5   5  12       92.08      106.10     21.73 o 
   6   5  12       93.94       85.67     19.98 o 
   7   5  12        6.11       10.73     10.67 o 
   2   6  12       27.28       59.65     17.23 o 
   3   6  12        3.09       26.61     11.54 o 
   4   6  12      118.80      153.08     24.57 o 
   5   6  12        3.66       -9.12      9.12 o 
   6   6  12        8.60       30.16      9.63 o 
                                                 
